# Supplementary material for: RNA-seq Profiling Reveals Novel Target Genes of LexA in the Cyanobacterium Synechocystis sp. PCC 6803
Source: Front Microbiol. 2016 Feb 19;7:193. doi: 10.3389/fmicb.2016.00193 (PMC4759255; doi:10.3389/fmicb.2016.00193)
Supplement: Table S1 — Oligonucleotides used in this study. [file DataSheet1.XLSX]

## Sheet: TableS1(primer)
TableS1 Oligonucleotides used in this study
Name	Sequence (5’to 3’)a	Positionb	Purposec
lexA-F	ACATTTTTCGGGGTAGTC	1319525-1319508	C, S
Km-lexA-R	GAGGGGATCCTCTAGAGTC TGGAGAATTCTCAGGGTG	1319122-1319139	C
Km-lexA-F	CTGGAGTTCTTCGCCTCAGGGTCATGAGCAAT	1318996 -1318980	C
lexA-R	CGGTGACCACCCTAGATA	1318603-1318620	C, S
Km-F	TGCTAAAGGAAGCGG		C
Km-R	GGCGAAGAACTCCAGCATGA		C
lexA-NdeI-F	AACATATGGAACCTCTCACCCGA	1319327-1319313	C, R
lexA-XhoI-R	AACTCGAGCTAAACTCCCTGGAA	1318719-1318733	C
SP6-lexA-R	ATTTAGGTGACACTATAGAATACCTAAACTCCC TGGAAATT	1318719- 1318736	R
PpilA7-F	GTAGAACATCCTATGAGCC	2222102 -2222120	D
PpiA7-R	TTGTTCAAGATCATTAGGC	2222304-2222286	D
PpilA9-F	TTTGTTGACGGCTTTTGT	755577-755594	D
PpilA9-R	GTGACAACTAACATCACCT	755778-755760	D
PggpS-F	TGGGATCAAACAACAAG	1949371-1949355	D
PggpS-R	GGAAAAAGTAGTTACTTGTTAA	1949186-1949207	D
Pslr1670-F	TGGGCAGGGTAAATTGATT	1949332-1949350	D
Pslr1670-R	GGCAAAAACAATGTCAATC	1949534- 1949516	D
PpsaD-F	AACGTACGCTCTACCCATTGTCCTGG	126514 -126531	D
PpsaD-R	AATTCCATTTTCATCCCTCGTACGTT	126621-126638	D
a The underlined sequences are homologous to Km-resistance cassette (Km-lexA-R, Km-lexA-F), recognition sites for restriction enzymes (lexA-NdeI-F, lexA-XhoI-R, PpsaD-F, PpsaD-R) or the recognition site for SP6 polymerase (SP6-lexA-R).
bNumbering is in accordance with Cyanobase (http://genome.microbedb.jp/CyanoBase).
cThese oligonucleotides were used for C: Cloning, S: Segregation check, R: RNA gel blot analysis and D: DNA gel mobility shift assay.

## Sheet: TableS2(RNAseq 0.5)
	Table S2 RNA-seq data of WT and DlexA at OD730=0.5
				Read count							RPKM
	Gene No.	Gene symbol	Definition	WT-1	WT-2	WT-3	DlexA-1	DlexA-2	DlexA-3		WT-1	WT-2	WT-3	WT-average	WT-SD	DlexA-1	DlexA-2	DlexA-3	DlexA-average	DlexA-SD	ratio(DlexA/WT)	ap.value	bDEG
	sgl0001		hypothetical protein	0	0	0	0	0	0		0	0	0	0	0	0	0	0	0	0	N.D.	N.D.	0
	sgl0002		hypothetical protein	131	128	103	118	190	171		374.506	343.391	298.961	338.953	37.9676	330.181	405.834	332.442	356.152	43.0404	1.05074	0.317868	0
	sll0002	ponA, pbp1, pbp1a, sll0002	penicillin-binding protein	557	684	577	669	828	962		92.472	106.562	97.257	98.7637	7.16481	108.708	102.705	108.608	106.674	3.43733	1.08009	0.141309	0
	sll0005	spkH	hypothetical protein	239	277	289	523	611	774		50.092	54.481	61.498	55.357	5.75324	107.289	95.68	110.318	104.429	7.72674	1.88646	6.0809e-11	1
	sll0006	aat, aspC	putative aminotransferase	277	266	310	313	405	402		100.24	90.33	113.897	101.489	11.833	110.863	109.502	98.928	106.431	6.53333	1.04869	0.152928	0
	sll0007		hypothetical protein	99	95	97	158	149	193		73.704	66.37	73.319	71.131	4.12764	115.132	82.88	97.712	98.5747	16.1433	1.38582	0.16859	0
	sll0008		unknown protein	29	49	37	51	43	76		24.384	38.663	31.586	31.5443	7.13959	41.972	27.014	43.457	37.481	9.09505	1.1882	1	0
	sll0010		unknown protein	98	99	106	115	142	136		110.301	104.564	121.129	111.998	8.41188	126.687	119.412	104.094	116.731	11.5326	1.04226	0.265984	0
	sll0012	ISY523f, IS5Sc	putative transposase [ISY523f: 2482725 - 2483595]	9	9	5	6	15	8		4.91	4.608	2.77	4.096	1.15823	3.204	6.114	2.968	4.09533	1.75219	0.999837	0.621988	0
	sll0016	mltA	probable membrane-bound lytic transglycosylase A	232	347	265	291	400	442		86.36	121.213	100.152	102.575	17.5524	106.023	111.248	111.887	109.719	3.21702	1.06965	0.257181	0
	sll0017	hemL, gsa	glutamate-1-semialdehyde aminomutase	714	787	868	957	1354	1652		235.162	243.24	290.253	256.218	29.7503	308.505	333.191	370.007	337.234	30.9497	1.3162	0.109909	0
	sll0018	fda, cbbA, cfxA, fbaA, fbaII, sll0018	fructose-bisphosphate aldolase, class II	10557	11060	10069	9885	12304	14903		4191.76	4121	4059.11	4123.95	66.3729	3841.61	3650.13	4024.03	3838.59	186.969	0.930804	7.13695e-06	1
	sll0019	dxr	1-deoxy-d-xylulose 5-phosphate reductoisomerase	273	300	303	339	452	476		98.792	101.876	111.325	103.998	6.53032	120.072	122.21	117.139	119.807	2.54587	1.15202	0.752656	0
	sll0020	clpC	ATP-dependent Clp protease ATPase subunit	3953	4803	4048	6023	7824	8870		687.406	783.773	714.686	728.622	49.6719	1025.13	1016.53	1048.92	1030.2	16.7758	1.4139	0.000338374	1
	sll0021		probable exonuclease	138	150	104	184	229	271		47.304	48.251	36.195	43.9167	6.7039	61.734	58.649	63.172	61.185	2.31094	1.39321	0.100853	0
	sll0022		unknown protein	270	250	185	390	569	549		154.377	134.137	107.394	131.969	23.5664	218.255	243.073	213.463	224.93	15.8936	1.70441	0.000132084	1
	sll0023		hypothetical protein	157	245	194	406	514	566		50.093	73.356	62.845	62.098	11.6495	126.791	122.532	122.809	124.044	2.383	1.99755	2.24552e-10	1
	sll0024		unknown protein	85	84	83	187	276	260		44.343	41.122	43.962	43.1423	1.76	95.484	107.578	92.239	98.4337	8.08373	2.2816	9.08049e-11	1
	sll0026	ndhF4, ndhF, sll0026	NADH dehydrogenase subunit 5 (involved in constitutive, low affinity CO2 uptake)	1210	1184	1160	1375	1700	1836		272.377	250.108	265.113	262.533	11.3565	302.948	285.917	281.054	289.973	11.4967	1.10452	0.254092	0
	sll0027	ndhD4, ndhD, sll0027	NADH dehydrogenase subunit 4 (involved in constitutive, low affinity CO2 uptake)	749	856	796	815	948	1098		210.754	226.027	227.403	221.395	9.24074	224.457	199.301	210.101	211.286	12.6198	0.954342	0.000219987	1
	sll0030	cmpR, rbcR2, rbcR, sll0030	cmp operon transcriptional regulator, LysR family protein	19	15	15	36	36	48		8.905	6.597	7.137	7.54633	1.20722	16.514	12.606	15.298	14.806	1.99992	1.96201	0.0150756	0
	sll0031		hypothetical protein	137	205	159	219	197	228		49.452	69.44	58.271	59.0543	10.017	77.373	53.129	55.967	62.1563	13.2542	1.05253	0.314485	0
	sll0033	crtH	carotene isomerase	197	198	205	224	317	407		56.095	52.907	59.265	56.089	3.179	62.429	67.44	78.81	69.5597	8.39369	1.24017	0.562117	0
	sll0034	vanY	putative carboxypeptidase	111	81	90	116	145	162		61.261	41.95	50.43	51.2137	9.67932	62.661	59.791	60.8	61.084	1.45592	1.19273	0.962178	0
	sll0036		hypothetical protein	199	235	204	248	349	385		65.542	72.632	68.216	68.7967	3.58049	79.947	85.882	86.231	84.02	3.53164	1.22128	0.641591	0
	sll0037	cbiX	hypothetical protein	256	308	256	348	439	525		108.585	122.594	110.245	113.808	7.65403	144.474	139.123	151.433	145.01	6.17248	1.27416	0.28287	0
	sll0038	cheY, pixG, pisG, taxP1, rer1, rre36, patA, taxP	positive phototaxis protein, two-component response regulator PatA subfamily	410	419	467	1528	1998	2270		145.424	139.463	168.174	151.02	15.1516	530.466	529.487	547.534	535.829	10.1486	3.54806	8.18024e-69	1
	sll0039	pixH, pisH, cheY, rre35, taxY1, taxY	positive phototaxis protein, two-component response regulator CheY subfamily	154	186	159	376	560	606		183.441	207.913	192.293	194.549	12.391	438.375	498.392	490.887	475.885	32.7003	2.44609	4.44186e-20	1
	sll0040	pixI, pisI, taxW1, taxW	positive phototaxis protein, homologous to chemotaxis protein CheW	319	326	311	520	618	724		308.097	295.465	304.962	302.841	6.5776	491.565	445.955	475.518	471.013	23.1364	1.55531	4.92533e-05	1
	sll0041	pixJ1, pisJ1, taxD1, tsr, cheD, SypixJ1, pixJ	phytochrome-like photoreceptor protein for positive phototaxis; homologous to methyl-accepting chemotaxis protein	1554	1559	1404	3611	4640	5188		221.909	208.911	203.554	211.458	9.43885	504.7	495.049	503.797	501.182	5.33049	2.37013	5.53815e-35	1
	sll0042	pixJ2, pisJ2, tar, cheM, taxD', sll0042	methyl-accepting chemotaxis protein for positive phototaxis	80	122	143	236	276	357		69.728	99.785	126.543	98.6853	28.4235	201.33	179.734	211.599	197.554	16.2646	2.00186	3.11928e-06	1
	sll0043	cheA, pixL, taxAY1, hik18, taxAY, sll0043	positive phototaxis protein, homologous to chemotaxis protein CheA, two-component hybrid histidine kinase	592	582	568	1352	1579	1835		60.315	55.644	58.754	58.2377	2.37792	134.821	120.196	127.136	127.384	7.31566	2.18732	8.82356e-24	1
	sll0044		unknown protein	62	47	64	101	141	152		54.706	38.916	57.334	50.3187	9.96204	87.226	92.954	91.205	90.4617	2.93546	1.79778	0.00138762	1
	sll0045	spsA, sps	sucrose phosphate synthase	141	138	139	254	247	346		27.954	25.674	27.979	27.2023	1.32363	49.288	36.587	46.648	44.1743	6.7021	1.62392	0.00117184	1
	sll0047	ycf12, psb30	hypothetical protein YCF12	180	189	277	140	249	238		273.718	269.702	427.66	323.693	90.0602	208.372	282.902	246.116	245.797	37.266	0.75935	0.000475072	1
	sll0048		unknown protein	336	380	321	299	302	499		153.445	162.85	148.836	155.044	7.14247	133.649	103.045	154.97	130.555	26.1004	0.842051	0.000262862	1
	sll0051		hypothetical protein	559	594	538	804	1245	1263		499.402	497.985	487.988	495.125	6.2213	703.033	831.025	767.315	767.124	63.9962	1.54935	3.12472e-05	1
	sll0053	accC, fabG	biotin carboxylase	294	294	252	277	281	399		93.596	87.832	81.452	87.6267	6.0746	86.312	66.838	86.381	79.8437	11.2633	0.91118	0.00315853	0
	sll0055	prp3	processing protease	160	172	182	194	201	255		53.311	53.78	61.569	56.22	4.6383	63.268	50.038	57.779	57.0283	6.64687	1.01438	0.0994901	0
	sll0057	grpE, greP	heat shock protein GrpE	342	484	588	492	677	730		195.544	259.69	341.338	265.524	73.0719	275.337	289.21	283.84	282.796	6.99521	1.06505	0.325284	0
	sll0058	dnaK1, dnaK, dnaK4	DnaK protein 1, heat shock protein 70, molecular chaperone	483	648	544	755	914	1019		99.626	125.427	113.923	112.992	12.9257	152.424	140.857	142.933	145.405	6.16691	1.28686	0.165816	0
	sll0060		hypothetical protein	24	51	18	59	72	72		9.944	19.829	7.572	12.4483	6.50094	23.926	22.288	20.286	22.1667	1.82303	1.78069	0.0480608	0
	sll0062		hypothetical protein	155	130	136	160	160	194		178.677	140.628	159.171	159.492	19.0265	180.525	137.804	152.079	156.803	21.7487	0.983138	0.0881278	0
	sll0063		hypothetical protein	262	355	283	383	398	479		94.572	120.249	103.714	106.178	13.0147	135.314	107.338	117.579	120.077	14.1543	1.1309	0.600078	0
	sll0064		periplasmic protein, putative polar amino acid transport system substrate-binding protein	356	327	379	774	1184	1249		184.374	158.924	199.286	180.861	20.409	392.348	458.149	439.889	430.129	33.969	2.37822	2.28198e-20	1
	sll0065	ilvN	acetolactate synthase small subunit	248	270	266	274	391	349		204.91	209.347	223.143	212.467	9.50841	221.587	241.377	196.096	219.687	22.7002	1.03398	0.105854	0
	sll0066		unknown protein	126	156	134	138	200	296		56.996	66.22	61.541	61.5857	4.61216	61.099	67.594	91.053	73.2487	15.7573	1.18938	0.929438	0
	sll0067	gst, parB	glutathione S-transferase	171	151	147	211	246	285		132.124	109.485	115.317	118.975	11.7545	159.57	142.013	149.749	150.444	8.79911	1.2645	0.479752	0
	sll0068		unknown protein	529	671	575	955	1080	1250		62.493	74.385	68.965	68.6143	5.95375	110.423	95.324	100.419	102.055	7.68135	1.48738	0.000182429	1
	sll0069		hypothetical protein	132	148	141	210	247	240		73.417	77.246	79.622	76.7617	3.13073	114.321	102.643	90.775	102.58	11.7731	1.33634	0.200847	0
	sll0070	purU, tgs	phosphoribosylglycinamide formyltransferase	146	144	120	99	155	159		73.226	67.775	61.106	67.369	6.07019	48.599	58.083	54.23	53.6373	4.7697	0.796172	0.000220558	1
	sll0071		hypothetical protein	48	45	56	51	88	93		20.542	18.072	24.333	20.9823	3.15364	21.363	28.138	27.066	25.5223	3.64175	1.21637	0.823718	0
	sll0072		hypothetical protein	60	65	60	71	80	100		37.616	38.241	38.191	38.016	0.347311	43.568	37.473	42.634	41.225	3.28271	1.08441	0.528171	0
	sll0078	thrS	threonyl-tRNA synthetase	434	429	413	509	709	736		102.71	95.273	99.234	99.0723	3.72113	117.902	125.364	118.449	120.572	4.15928	1.21701	0.65353	0
	sll0080	argC	N-acetyl-gamma-glutamyl-phosphate reductase	1188	1338	1224	1409	1746	1949		482.427	509.874	504.645	498.982	14.5735	560.026	529.744	538.219	542.663	15.6225	1.08754	0.123459	0
	sll0082		hypothetical protein	21	39	21	43	51	64		25.225	43.961	25.611	31.599	10.7075	50.555	45.771	52.279	49.535	3.37177	1.56761	0.128194	0
	sll0083	gmhA	phosphoheptose isomerase	816	744	606	704	860	922		598.155	511.785	451.009	520.316	73.943	505.1	471.008	459.607	478.572	23.6709	0.919771	0.00146884	1
	sll0084	hisB	putative phosphatase	81	74	72	58	88	97		71.471	61.273	64.501	65.7483	5.21217	50.09	58.014	58.203	55.4357	4.63045	0.843149	0.00959141	0
	sll0085		unknown protein	81	118	140	172	169	237		28.659	39.179	50.291	39.3763	10.8174	59.564	44.676	57.024	53.7547	7.96427	1.36515	0.247943	0
	sll0086		putative arsenical pump-driving ATPase	228	282	249	303	398	448		82.092	95.281	91.024	89.4657	6.73118	106.78	107.067	109.693	107.847	1.6054	1.20545	0.765457	0
	sll0088	sufR	hypothetical protein	140	144	149	209	248	311		83.036	80.148	89.726	84.3033	4.91316	121.33	109.9	125.439	118.89	8.0518	1.41026	0.041257	0
	sll0092	ISY391c, sll0092	putative transposase [ISY391c: 2997600 - 2998989]	19	31	38	26	30	51		11.86	18.158	24.082	18.0333	6.11195	15.885	13.991	21.648	17.1747	3.98809	0.952384	0.335966	0
	sll0094	hik37	two-component sensor histidine kinase	178	168	167	131	128	139		55.554	49.203	52.917	52.558	3.19068	40.017	29.848	29.501	33.122	5.97377	0.630199	3.05132e-09	1
	sll0095	spkL	hypothetical protein	48	85	42	54	57	61		12.897	21.432	11.457	15.262	5.39167	14.201	11.443	11.146	12.2633	1.68463	0.803521	0.0298447	0
	sll0096		hypothetical protein	87	73	105	110	148	156		27.697	21.809	33.938	27.8147	6.06536	34.276	35.203	33.773	34.4173	0.725401	1.23738	0.732258	0
	sll0098		hypothetical protein	291	268	231	307	373	449		118.507	102.418	95.511	105.479	11.7996	122.369	113.492	124.345	120.069	5.78062	1.13832	0.659036	0
	sll0099	cobL	precorrin-6y C5, 15-methyltransferase (decarboxylating)	18	40	28	54	41	48		6.04	12.595	9.539	9.39133	3.27999	17.735	10.279	10.953	12.989	4.12395	1.38308	0.490918	0
	sll0100	ama	N-acyl-L-amino acid amidohydrolase	105	93	103	110	150	155		38.094	31.662	37.939	35.8983	3.66959	39.06	40.659	38.241	39.32	1.22979	1.09532	0.515295	0
	sll0101		unknown protein	33	26	34	105	135	185		45.797	33.86	47.906	42.521	7.57441	142.624	139.978	174.592	152.398	19.266	3.58406	4.03435e-14	1
	sll0102		hypothetical protein	101	122	98	145	184	185		40.215	45.584	39.617	41.8053	3.28605	56.508	54.738	50.092	53.7793	3.31369	1.28642	0.392216	0
	sll0103		hypothetical protein	226	261	237	300	303	411		76.733	83.159	81.698	80.53	3.36846	99.696	76.864	94.896	90.4853	12.0381	1.12362	0.546458	0
	sll0107	eda, hga	KHG/KDPG aldolase	27	53	25	63	42	59		21.09	38.849	19.826	26.5883	10.6368	48.165	24.511	31.339	34.6717	12.1741	1.30402	0.699108	0
	sll0108	amt1, amt	ammonium/methylammonium permease	8338	8269	7973	9639	11843	12944		2346.15	2183.43	2277.74	2269.11	81.705	2654.65	2489.79	2476.82	2540.42	99.14	1.11957	0.323318	0
	sll0109	aroH	chorismate mutase	186	217	184	179	268	303		207.712	227.405	208.619	214.579	11.1172	195.651	223.609	230.103	216.454	18.3065	1.00874	0.0738926	0
	sll0135		putative 5'-methylthioadenosine phosphorylase	308	335	329	409	580	705		138.012	140.865	149.676	142.851	6.08033	179.379	194.179	214.827	196.128	17.8042	1.37296	0.0325649	0
	sll0136	pepP	aminopeptidase P	229	217	230	361	493	542		74.058	65.855	75.518	71.8103	5.20888	114.268	119.121	119.197	117.529	2.82408	1.63665	1.9765e-05	1
	sll0140		unknown protein	4	6	2	4	4	5		9.691	13.641	4.92	9.41733	4.36694	9.485	7.241	8.238	8.32133	1.12432	0.883619	N.D.	0
	sll0141		hypothetical protein	200	253	216	607	728	901		61.086	72.514	66.981	66.8603	5.71496	181.461	166.131	187.141	178.244	10.8681	2.66592	1.1942e-30	1
	sll0142	sll0142	probable cation efflux system protein	382	346	326	771	866	1107		50.747	43.133	43.97	45.95	4.17535	100.249	85.955	100.006	95.4033	8.1834	2.07624	9.41801e-14	1
	sll0144	pyrH, smbA	uridine monophosphate kinase	389	455	408	319	474	486		213.043	233.841	226.864	224.583	10.585	170.998	193.956	181.003	181.986	11.5105	0.810328	3.4796e-08	1
	sll0145	frr, rrf	ribosome releasing factor	421	492	489	459	620	691		328.843	360.631	387.797	359.09	29.5072	350.914	361.83	367.043	359.929	8.23083	1.00234	0.0128221	0
	sll0146	natC	Integral membrane protein of the ABC-type, Nat permease for neutral amino acids	229	293	284	329	442	488		87.758	105.368	110.498	101.208	11.9271	123.403	126.555	127.175	125.711	2.02268	1.24211	0.477286	0
	sll0147	cruA	hypothetical protein	231	247	270	343	406	452		49.356	49.525	58.571	52.484	5.27217	71.731	64.813	65.675	67.4063	3.76999	1.28432	0.279167	0
	sll0148		hypothetical protein	639	684	648	929	915	1150		124.103	124.66	127.774	125.512	1.97836	176.595	132.772	151.883	153.75	21.9711	1.22498	0.617542	0
	sll0149		hypothetical protein	524	500	441	607	703	784		128.036	114.647	109.403	117.362	9.60862	145.169	128.341	130.272	134.594	9.20897	1.14683	0.669951	0
	sll0154	cruE	hypothetical protein	483	546	481	534	671	790		149.116	158.184	150.769	152.69	4.82948	161.361	154.777	165.858	160.665	5.57316	1.05223	0.0639831	0
	sll0156		unknown protein	107	129	82	159	168	186		73.181	82.793	56.94	70.9713	13.0674	106.436	85.847	86.508	92.9303	11.7009	1.30941	0.403393	0
	sll0157		hypothetical protein	54	67	78	123	180	168		30.034	34.97	44.046	36.35	7.1072	66.959	74.8	63.543	68.434	5.77163	1.88264	0.000129329	1
	sll0158	glgB	1,4-alpha-glucan branching enzyme	1447	1515	1394	1483	1624	1946		268.27	263.577	262.395	264.747	3.10744	269.108	224.955	245.346	246.47	22.0979	0.930962	6.02428e-05	1
	sll0160		hypothetical protein	134	166	117	139	185	205		85.13	98.964	75.466	86.52	11.8105	86.431	87.812	88.565	87.6027	1.08229	1.01251	0.124172	0
	sll0161	ISY523p, sll0161	putative transposase [ISY523p: 2328180 - 2329050]	2	2	3	2	11	5		2.831	2.656	4.311	3.266	0.909217	2.77	11.632	4.812	6.40467	4.64071	1.96101	0.343684	0
	sll0162		hypothetical protein	46	54	69	81	88	102		33.72	37.146	51.352	40.7393	9.34911	58.115	48.196	50.846	52.3857	5.13562	1.28587	0.572226	0
	sll0163		WD-repeat protein	813	901	800	1189	1334	1578		68.602	71.345	68.537	69.4947	1.60277	98.199	84.102	90.549	90.95	7.05705	1.30873	0.0826786	0
	sll0166	cobA/hemD, hemD	a fusion protein between uroporphyrinogen-III C-methyltransferase (CobA/CorA) and uroporphyrinogen-III synthase (HemD)	267	293	268	307	362	453		70.808	72.917	72.159	71.9613	1.0683	79.687	71.727	81.696	77.7033	5.27223	1.07979	0.230139	0
	sll0167		unknown protein	171	143	159	197	182	189		148.139	116.252	139.849	134.747	16.5445	167.041	117.802	111.344	132.062	30.464	0.980079	0.11239	0
	sll0168		hypothetical protein	49	44	68	90	92	97		62.537	52.697	88.113	67.7823	18.2814	112.425	87.727	84.187	94.7797	15.3835	1.39829	0.288645	0
	sll0169	zipN, ftn2	cell division protein Ftn2 homolog	1640	1734	1472	2487	2990	3096		327.866	325.306	298.778	317.317	16.1059	486.642	446.611	420.906	451.386	33.1272	1.42251	0.00211988	1
	sll0170	dnak2, dnaK	DnaK protein 2, heat shock protein 70, molecular chaperone	4664	4813	4742	13811	18843	19778		1046.59	1013.5	1080.36	1046.82	33.4286	3033.37	3159.19	3018.1	3070.22	77.4267	2.9329	1.60269e-65	1
	sll0171	gcvT	probable aminomethyltransferase	101	136	144	227	245	271		38.705	48.908	56.027	47.88	8.70664	85.145	70.149	70.624	75.306	8.52413	1.57281	0.00519639	0
	sll0172		periplasmic protein, function unknown	160	162	171	160	204	260		149.481	142.028	162.2	151.236	10.1999	146.308	142.398	165.186	151.297	12.1858	1.0004	0.0767621	0
	sll0173	vgb	virginiamycin B hydrolase, periplasmic protein	340	376	341	538	721	742		137.677	142.877	140.193	140.249	2.60045	213.229	218.135	204.324	211.896	7.00133	1.51086	0.000132911	1
	sll0174		hypothetical protein	99	128	110	176	213	266		49.653	60.244	56.014	55.3037	5.33111	86.399	79.818	90.725	85.6473	5.49221	1.54867	0.003755	0
	sll0175		hypothetical protein	86	73	88	122	141	209		22.723	18.1	23.607	21.4767	2.95749	31.55	27.835	37.553	32.3127	4.90368	1.50455	0.0547781	0
	sll0176	sll0176, inrS	hypothetical protein	28	57	54	57	97	112		37.059	70.795	72.563	60.139	20.0074	73.84	95.921	100.806	90.189	14.3678	1.49968	0.150517	0
	sll0177		hypothetical protein	180	164	177	182	279	310		58.08	49.658	57.985	55.241	4.83525	57.479	67.261	68.022	64.254	5.87965	1.16316	0.903521	0
	sll0178		hypothetical protein	181	231	215	213	296	336		19.6	23.474	23.638	22.2373	2.28547	22.576	23.949	24.743	23.756	1.09632	1.06829	0.245983	0
	sll0179	gltX	glutamyl-tRNA synthetase	341	389	325	349	498	555		100.709	107.809	97.451	101.99	5.29643	100.883	109.888	111.465	107.412	5.70899	1.05317	0.108775	0
	sll0180		hypothetical protein	1120	1262	1126	1311	1724	1778		318.913	337.214	325.523	327.217	9.26731	365.375	366.774	344.285	358.811	12.5996	1.09656	0.181027	0
	sll0181		unknown protein	79	66	80	79	130	150		54.29	42.563	55.818	50.8903	7.25204	53.138	66.749	70.1	63.329	8.9833	1.24442	0.683595	0
	sll0182	sll0182	ABC transporter ATP-binding protein	336	361	276	494	515	575		72.55	73.147	60.506	68.7343	7.13219	104.402	83.083	84.431	90.6387	11.9384	1.31868	0.200996	0
	sll0183	rfrB, sll0183	hypothetical protein	298	386	400	415	545	665		163.833	199.142	223.272	195.416	29.8942	223.313	223.866	248.621	231.933	14.4546	1.18687	0.912107	0
	sll0184	rpoD, sigC	group2 RNA polymerase sigma factor SigC	147	187	161	262	311	397		51.882	61.935	57.692	57.1697	5.04681	90.508	82.011	95.285	89.268	6.72332	1.56146	0.000805931	1
	sll0185	sll0185	hypothetical protein	1095	1151	1059	1542	2031	2256		372.669	367.6	365.926	368.732	3.51106	513.659	516.446	522.132	517.412	4.31837	1.40322	0.00162445	1
	sll0188		unknown protein	510	546	438	589	669	818		145.219	145.894	126.624	139.246	10.9359	164.154	142.327	158.394	154.958	11.3118	1.11284	0.393342	0
	sll0189		hypothetical protein	40	52	56	84	61	69		37.865	46.193	53.822	45.96	7.98105	77.829	43.144	44.418	55.1303	19.6679	1.19953	0.97516	0
	sll0191		unknown protein	79	93	88	93	112	133		45.169	49.899	51.085	48.7177	3.12992	52.045	47.846	51.713	50.5347	2.33436	1.0373	0.247317	0
	sll0192		hypothetical protein	40	52	43	35	53	67		13.485	16.451	14.718	14.8847	1.49001	11.549	13.35	15.36	13.4197	1.90645	0.901577	0.0892618	0
	sll0194	tatC, ycf43	putative sec-independent protein translocase	134	156	174	177	230	270		75.114	82.06	99.028	85.4007	12.302	97.112	96.328	102.923	98.7877	3.60269	1.15676	0.859822	0
	sll0195	lons	probable ATP-dependent protease	103	129	106	146	219	269		68.479	80.482	71.551	73.504	6.23528	95.007	108.785	121.62	108.471	13.3093	1.47571	0.0255889	0
	sll0198		hypothetical protein	63	54	56	60	66	106		46.903	37.726	42.329	42.3193	4.58851	43.721	36.712	53.665	44.6993	8.51874	1.05624	0.477909	0
	sll0199	petE	plastocyanin	3622	3878	4054	2600	4543	4366		4076.64	4095.94	4632.62	4268.4	315.571	2864.24	3820.35	3341.72	3342.1	478.057	0.782987	3.26143e-08	1
	sll0200	ISY100s	putative transposase [ISY100s: 2524547 - 2525492]	9	6	4	2	4	4		10.721	6.707	4.838	7.422	3.00597	2.332	3.56	3.24	3.044	0.637031	0.410132	N.D.	0
	sll0201	ISY100s	putative transposase [ISY100s: 2524547 - 2525492]	0	0	0	0	0	0		0	0	0	0	0	0	0	0	0	0	N.D.	N.D.	0
	sll0202	gidA	glucose inhibited division protein	252	389	282	280	301	339		56.637	82.043	64.349	67.6763	13.0257	61.594	50.544	51.812	54.65	6.04701	0.80752	4.47786e-05	1
	sll0204	gidA	glucose inhibited division protein	270	265	291	289	342	424		84.451	77.782	92.411	84.8813	7.32399	88.475	79.923	90.186	86.1947	5.49838	1.01547	0.0593772	0
	sll0205		hypothetical protein	70	62	80	88	90	98		79.412	66.004	92.144	79.1867	13.0715	97.713	76.285	75.604	83.2007	12.5727	1.05069	0.397398	0
	sll0207	rfbA	glucose-1-phosphate thymidylyltransferase	153	186	199	210	247	281		55.508	63.324	73.3	64.044	8.91783	74.57	66.952	69.327	70.283	3.89794	1.09742	0.421542	0
	sll0208	sll0208	hypothetical protein	1319	1568	1346	1600	2077	2245		812.671	906.583	841.984	853.746	48.0481	964.876	956.121	940.629	953.875	12.2785	1.11728	0.307365	0
	sll0209	sll0209	hypothetical protein	353	389	355	333	548	569		147.972	153.019	151.085	150.692	2.54635	136.625	171.629	162.199	156.818	18.1118	1.04065	0.106073	0
	sll0210		bacitracin resistance protein	109	112	119	147	178	176		47.647	45.943	52.814	48.8013	3.57799	62.894	58.135	52.318	57.7823	5.29681	1.18403	1	0
	sll0216		hypothetical protein	60	92	83	134	160	150		40.647	58.486	57.088	52.0737	9.92044	88.851	80.985	69.103	79.6463	9.94183	1.52949	0.0373053	0
	sll0217	flv4, flv, flv3, sll0217, dfa2	flavoprotein	411	542	409	410	558	567		101.466	125.565	102.516	109.849	13.6206	99.071	102.925	95.191	99.0623	3.86701	0.901805	0.000212591	1
	sll0218	sll0218	hypothetical protein	17	22	20	28	32	38		14.046	17.058	16.778	15.9607	1.66405	22.644	19.755	21.351	21.25	1.44715	1.3314	0.586586	0
	sll0219	flv2, sll0218, flv, sll0219, dfa4	flavoprotein	102	133	112	159	167	148		24.504	29.984	27.318	27.2687	2.74033	37.387	29.975	24.179	30.5137	6.62046	1.119	0.646625	0
	sll0220	glmS	L-glutamine:D-fructose-6-P amidotransferase	543	616	502	756	924	1194		122.812	130.741	115.275	122.943	7.73383	167.357	156.142	183.644	169.048	13.8287	1.37501	0.0202098	0
	sll0221	bcp, prxQ, prxQ-B2	bacterioferritin comigratory protein	148	105	102	121	202	219		114.353	76.132	80.016	90.167	21.0355	91.507	116.612	115.07	107.73	14.0704	1.19478	0.957531	0
	sll0222	phoA	putative purple acid phosphatase	481	555	495	433	618	752		210.259	227.664	219.687	219.203	8.71257	185.259	201.839	223.543	203.547	19.1991	0.928576	0.00046216	1
	sll0223	ndhB	NADH dehydrogenase subunit 2	2880	3012	2827	3022	3982	4332		788.642	773.988	785.963	782.864	7.80296	809.96	814.695	806.693	810.449	4.02338	1.03524	0.0109113	0
	sll0224		amino-acid ABC transporter binding protein	526	544	502	534	645	691		251.462	244.049	243.657	246.389	4.39743	249.867	230.384	224.645	234.965	13.2204	0.953634	0.000909947	1
	sll0225		unknown protein	128	137	146	113	127	149		35.666	35.822	41.303	37.597	3.21044	30.818	26.439	28.233	28.4967	2.20137	0.757951	9.73809e-06	1
	sll0226	ycf4	photosystem I assembly related protein	440	539	449	453	708	768		332.774	382.54	344.772	353.362	25.9712	335.333	400.07	394.993	376.799	35.9999	1.06632	0.16634	0
	sll0227	ppiB, cdv1	peptidyl-prolyl cis-trans isomerase B, periplasmic protein	541	601	579	656	849	1025		313.082	326.383	340.195	326.553	13.5573	371.575	367.092	403.382	380.683	19.7853	1.16576	0.860144	0
	sll0228	bcp, speB1	arginase	220	264	202	309	406	487		102.434	115.349	95.49	104.424	10.078	140.819	141.238	154.199	145.419	7.60688	1.39257	0.0358074	0
	sll0230		hypothetical protein	150	140	138	109	181	201		210.208	184.11	196.348	196.889	13.0574	149.509	189.515	191.552	176.859	23.7074	0.898267	0.0109201	0
	sll0236		unknown protein	133	168	169	205	231	245		34.009	40.313	43.875	39.399	4.9961	51.308	44.133	42.603	46.0147	4.64755	1.16791	0.923648	0
	sll0237		unknown protein	76	65	52	90	84	99		31.58	25.346	21.938	26.288	4.88954	36.604	26.079	27.975	30.2193	5.60996	1.14955	0.836458	0
	sll0238		unknown protein	57	64	63	61	97	92		15.229	16.046	17.09	16.1217	0.932805	15.952	19.363	16.716	17.3437	1.79003	1.0758	0.515075	0
	sll0240		ABC transporter ATP-binding protein	30	35	21	32	43	25		19.581	21.437	13.916	18.3113	3.91796	20.443	20.97	11.096	17.503	5.55488	0.955856	0.336049	0
	sll0241		unknown protein	183	164	197	164	172	196		76.71	64.512	83.841	75.021	9.77456	67.287	53.869	55.872	59.0093	7.23829	0.786571	7.18728e-05	1
	sll0242		unknown protein	239	280	230	409	442	536		36.734	40.385	35.892	37.6703	2.38837	61.529	50.758	56.024	56.1037	5.38594	1.48933	0.00249997	1
	sll0243		unknown protein	160	117	129	178	190	202		54.846	37.636	44.895	45.7923	8.64002	59.721	48.661	47.087	51.823	6.885	1.1317	0.69854	0
	sll0244	galE, galD	UDP-glucose 4-epimerase	142	150	123	151	141	189		59.875	59.353	52.657	57.295	4.0251	62.318	44.421	54.194	53.6443	8.96115	0.936283	0.0288467	0
	sll0245		probable GTP binding protein	286	332	281	275	421	433		112.311	122.345	112.035	115.564	5.87443	105.699	123.522	115.632	114.951	8.93099	0.994698	0.0262806	0
	sll0247	isiA, psbC, sll0247	iron-stress chlorophyll-binding protein, homologous to psbC (CP43)	188	116	100	270	414	473		78.347	45.364	42.311	55.3407	19.9825	110.131	128.905	134.047	124.361	12.5889	2.24719	4.46718e-06	1
	sll0248	isiB, fla	flavodoxin	12	15	10	37	52	76		10.031	11.766	8.487	10.0947	1.64043	30.272	32.477	43.202	35.317	6.91704	3.49858	3.34783e-07	1
	sll0249		hypothetical protein	25	20	11	38	62	62		14.181	10.646	6.335	10.3873	3.92939	21.097	26.276	23.916	23.763	2.59289	2.28769	0.0014521	1
	sll0250	dfp	pantothenate metabolism flavoprotein	156	234	207	272	343	477		55.332	77.886	74.544	69.254	12.1721	94.429	90.898	115.054	100.127	13.0472	1.44579	0.0293853	0
	sll0252		unknown protein	423	557	432	707	861	993		140.942	174.16	146.141	153.748	17.8677	230.569	214.344	225	223.304	8.24434	1.45241	0.0014405	1
	sll0253		hypothetical protein	402	346	331	559	696	649		319.236	257.842	266.872	281.317	33.148	434.489	412.954	350.479	399.307	43.6359	1.41942	0.0352666	0
	sll0254	CrtL(diox), crtL, crtU, cruE	probable phytoene dehydrogenase Rieske iron-sulfur component	522	665	559	787	918	1044		114.617	137.022	124.617	125.419	11.224	169.135	150.6	155.887	158.541	9.54819	1.26409	0.267105	0
	sll0257		hypothetical protein	15	21	18	29	29	62		13.57	17.828	16.533	15.977	2.18277	25.679	19.602	38.144	27.8083	9.45262	1.74052	0.0910562	0
	sll0258	psbV, petK, psbK	cytochrome c550	2217	2297	2304	1581	2147	2579		1968.33	1913.75	2076.84	1986.31	83.0198	1373.87	1424.2	1557.1	1451.72	94.6635	0.730865	9.94381e-17	1
	sll0260		hypothetical protein	234	300	249	215	303	313		74.495	89.624	80.482	81.5337	7.61913	66.993	72.071	67.762	68.942	2.73694	0.845565	2.31405e-05	1
	sll0261		hypothetical protein	67	94	58	101	79	145		16.831	22.16	14.793	17.928	3.80404	24.834	14.828	24.771	21.4777	5.75887	1.198	0.942739	0
	sll0262	desD, des6	acyl-lipid desaturase (delta 6)	545	516	511	534	720	752		216.397	192.263	205.999	204.886	12.1054	207.529	213.597	203.051	208.059	5.29294	1.01549	0.0258628	0
	sll0263		unknown protein	130	126	112	102	122	173		77.427	70.422	67.726	71.8583	5.00746	59.461	54.289	70.069	61.273	8.04454	0.852692	0.00347836	0
	sll0264		probable dioxygenase Rieske iron-sulfur component	85	105	69	103	126	131		33.471	38.8	27.586	33.2857	5.6093	39.698	37.07	35.08	37.2827	2.31633	1.12008	0.659799	0
	sll0265		unknown protein	26	38	46	24	33	56		12.306	16.878	22.105	17.0963	4.90315	11.118	11.67	18.025	13.6043	3.83835	0.795746	0.0614738	0
	sll0266		unknown protein	100	102	115	84	95	125		34.611	33.128	40.411	36.05	3.84884	28.456	24.566	29.421	27.481	2.57016	0.762302	0.000169239	1
	sll0267		unknown protein	586	567	485	1284	1339	1484		54.605	49.58	45.884	50.023	4.37734	117.106	93.222	94.037	101.455	13.5603	2.02817	2.93469e-12	1
	sll0268		hypothetical protein	256	308	282	255	379	361		269.066	303.782	300.924	291.257	19.2713	262.326	297.622	258.023	272.657	21.7271	0.936138	0.00292125	1
	sll0269		hypothetical protein	72	105	85	79	147	139		74.578	102.061	89.39	88.6763	13.7554	80.092	113.763	97.91	97.255	16.8451	1.09674	0.625872	0
	sll0270	priA	primosomal protein N'	216	257	237	258	299	280		37.11	41.434	41.34	39.9613	2.46977	43.385	38.381	32.713	38.1597	5.33944	0.954915	0.0140045	0
	sll0271	nusB	N utilization substance protein B homolog	97	90	72	118	159	160		50.237	43.74	37.859	43.9453	6.19155	59.815	61.525	56.351	59.2303	2.63609	1.34782	0.281622	0
	sll0272		hypothetical protein	459	529	489	399	508	674		462.043	499.709	499.767	487.173	21.7632	393.119	382.067	461.383	412.19	42.9596	0.846085	1.73397e-06	1
	sll0273	nhaS2, nhaP2	Na+/H+ antiporter	322	432	385	360	403	496		85.078	107.111	103.279	98.4893	11.7715	93.099	79.556	89.12	87.2583	6.96079	0.885967	9.97387e-05	1
	sll0274	rfrC	hypothetical protein	89	72	69	99	166	162		64.578	49.025	50.831	54.8113	8.50625	70.309	89.993	79.935	80.079	9.84279	1.46099	0.102693	0
	sll0280		unknown protein	33	34	33	56	95	84		12.818	12.393	13.014	12.7417	0.317459	21.29	27.57	22.188	23.6827	3.39634	1.85868	0.00342182	0
	sll0281		unknown protein	31	35	45	58	66	75		11.333	12.007	16.703	13.3477	2.92528	20.753	18.027	18.646	19.142	1.42908	1.43411	0.220747	0
	sll0282		unknown protein	22	29	30	37	39	38		9.617	11.896	13.314	11.609	1.86514	15.83	12.737	11.296	13.2877	2.31662	1.1446	0.864179	0
	sll0283		hypothetical protein	99	106	92	74	101	97		34.264	34.427	32.328	33.673	1.16765	25.068	26.118	22.83	24.672	1.67939	0.732694	3.20029e-05	1
	sll0284		hypothetical protein	147	129	108	195	232	243		36.228	29.834	27.024	31.0287	4.71687	47.038	42.719	40.726	43.4943	3.22664	1.40175	0.116354	0
	sll0286	ycf52, cSNAT	hypothetical protein YCF52	72	56	91	84	98	105		59.836	43.673	76.782	60.097	16.556	68.327	60.85	59.34	62.839	4.81234	1.04563	0.430612	0
	sll0288	minC	septum site-determining protein MinC	80	127	93	61	78	98		46.11	68.691	54.422	56.4077	11.4207	34.413	33.59	38.412	35.4717	2.57944	0.628845	1.63483e-06	1
	sll0289	minD	septum site-determining protein MinD	345	333	294	327	402	516		184.7	167.295	159.802	170.599	12.7736	171.347	160.798	187.858	173.334	13.639	1.01603	0.0569494	0
	sll0290	ppk	polyphosphate kinase	315	346	274	356	522	474		61.765	63.665	54.547	59.9923	4.81053	68.322	76.473	63.203	69.3327	6.69248	1.15569	0.800643	0
	sll0293		unknown protein	166	164	160	228	284	315		138.762	128.646	135.791	134.4	5.19954	186.543	177.373	179.062	180.993	4.88035	1.34667	0.118151	0
	sll0294		hypothetical protein	178	208	186	338	315	400		63.45	69.577	67.316	66.781	3.09834	117.927	83.894	96.963	99.5947	17.1684	1.49136	0.0120234	0
	sll0295		hypothetical protein	241	272	314	279	352	410		128.063	135.633	169.404	144.367	22.0108	145.108	139.751	148.157	144.339	4.25548	0.999806	0.0496861	0
	sll0296		hypothetical protein	135	121	101	235	275	275		103.193	86.795	78.384	89.4573	12.617	175.819	157.056	142.949	158.608	16.4899	1.773	0.000118199	1
	sll0297		hypothetical protein	226	278	265	259	367	383		164.82	190.256	196.217	183.764	16.6748	184.877	199.974	189.947	191.599	7.68294	1.04264	0.114478	0
	sll0298		hypothetical protein	261	398	300	368	467	502		176.814	253.017	206.341	212.057	38.4218	244.009	236.374	231.266	237.216	6.41312	1.11864	0.533324	0
	sll0300	ribC	riboflavin synthase alpha chain	43	52	62	99	54	57		27.077	30.727	39.638	32.4807	6.46152	61.017	25.406	24.408	36.9437	20.8541	1.1374	0.867625	0
	sll0301	rfrN	hypothetical protein	83	113	107	106	146	149		69.789	89.162	91.344	83.4317	11.8652	87.236	91.721	85.198	88.0517	3.33712	1.05537	0.334922	0
	sll0306	rpoD, sigB, sigB2, sll0306	RNA polymerase group 2 sigma factor	655	689	641	1740	2426	2299		270.597	267.112	268.862	268.857	1.74251	703.579	748.823	645.882	699.428	51.5959	2.60149	2.88483e-37	1
	sll0309		unknown protein	29	22	33	46	81	80		17.791	12.665	20.554	17.0033	4.00305	27.621	37.127	33.375	32.7077	4.78801	1.9236	0.00536482	0
	sll0310	rimI	hypothetical protein	20	37	44	66	72	85		9.435	16.38	21.074	15.6297	5.85567	30.475	25.378	27.269	27.7073	2.57662	1.77274	0.0216065	0
	sll0312	appB	probable oligopeptides ABC transporter permease protein	89	117	127	162	231	234		37.638	46.432	54.53	46.2	8.44839	67.056	72.989	67.296	69.1137	3.35828	1.49597	0.0187034	0
	sll0314		periplasmic protein, function unknown	232	288	262	399	613	558		105.277	122.64	120.708	116.208	9.51597	177.216	207.833	172.192	185.747	19.2913	1.5984	9.50229e-05	1
	sll0315	IS4Sa, ISY203i2, IS4S	putative transposase [ISY203i: 2443391 - 2443924, join 2444874 - 2445513]	16	63	44	139	218	200		10.031	37.064	28.007	25.034	13.7595	85.294	102.114	85.268	90.892	9.71855	3.63074	1.48992e-09	1
	sll0317	ISY203i1, IS4Sa, IS4S	putative transposase [ISY203i: 2443391 - 2443924, join 2444874 - 2445513]	3	2	7	4	4	4		3.224	2.017	7.638	4.293	2.95905	4.208	3.212	2.923	3.44767	0.674137	0.80309	N.D.	0
	sll0318		hypothetical protein	200	207	173	205	251	279		134.217	130.359	117.873	127.483	8.54313	134.652	125.852	127.325	129.276	4.71336	1.01407	0.0700494	0
	sll0319		periplasmic protein, function unknown	474	457	441	636	776	744		227.363	205.707	214.768	215.946	10.876	298.594	278.106	242.687	273.129	28.2838	1.2648	0.366517	0
	sll0320	rnd	probable ribonuclease D	298	246	212	301	340	390		195.397	151.366	141.132	162.632	28.8333	193.174	166.566	173.899	177.88	13.7434	1.09376	0.417317	0
	sll0321		unknown protein	135	195	128	273	411	437		38.672	52.418	37.227	42.7723	8.38458	76.542	87.964	85.128	83.2113	5.94733	1.94545	1.50939e-07	1
	sll0322	hypF	putative hydrogenase expression/formation protein HypF	67	71	66	100	104	155		12.47	12.401	12.472	12.4477	0.0404269	18.217	14.462	19.618	17.4323	2.66606	1.40045	0.17939	0
	sll0325		hypothetical protein	149	171	197	307	363	385		42.854	46.152	57.525	48.8437	7.69697	86.421	78.004	75.3	79.9083	5.79992	1.636	0.000227527	1
	sll0327		unknown protein	100	120	118	1796	2480	3026		102.101	114.975	122.321	113.132	10.2352	1794.81	1891.86	2101.02	1929.23	156.492	17.0529	1.01547e-255	1
	sll0328		unknown protein	46	53	44	941	962	1304		46.966	50.781	45.611	47.786	2.68077	940.375	733.857	905.398	859.877	110.529	17.9943	3.36651e-162	1
	sll0329	gnd	6-phosphogluconate dehydrogenase	2638	2822	2672	3411	4222	4903		780.703	783.717	802.853	789.091	12.0131	988.039	933.546	986.745	969.443	31.0947	1.22856	0.430895	0
	sll0330	fabG, sll0330	sepiapterine reductase	63	78	54	277	360	355		34.636	40.241	30.142	35.0063	5.05967	149.055	147.875	132.723	143.218	9.10778	4.09119	4.87491e-34	1
	sll0335		hypothetical protein	150	157	125	154	156	155		44.484	43.692	37.637	41.9377	3.74548	44.701	34.565	31.259	36.8417	7.00423	0.878486	0.00773532	0
	sll0336	accD, ycf11, zfpA, zfp	acetyl-CoA carboxylase beta subunit	391	360	329	407	550	567		170.918	147.674	146.014	154.869	13.9239	174.135	179.63	168.549	174.105	5.54056	1.12421	0.513322	0
	sll0337	phoR, hik7, sphS, sll0337	phosphate sensor, two-component sensor histidine kinase	79	126	116	173	159	206		29.407	44.014	43.84	39.087	8.38358	63.031	44.221	52.147	53.133	9.44368	1.35935	0.250149	0
	sll0350		hypothetical protein	539	618	544	854	837	1072		95.828	103.106	98.195	99.043	3.71236	148.608	111.182	129.607	129.799	18.7137	1.31053	0.149077	0
	sll0354		hypothetical protein	93	93	100	206	238	290		85.765	80.482	93.63	86.6257	6.61612	185.941	163.987	181.868	177.265	11.6783	2.04634	1.02807e-08	1
	sll0355		hypothetical protein	45	70	58	175	189	216		19.433	28.367	25.43	24.41	4.5535	73.969	60.982	63.433	66.128	6.9002	2.70905	2.59857e-12	1
	sll0356	trpF	N-(5'-phosphoribosyl)anthranilate isomerase	41	52	22	65	85	114		26.761	31.85	14.579	24.3967	8.87493	41.525	41.451	50.6	44.5253	5.26095	1.82506	0.0150293	0
	sll0359	cyAbrB, cyabrB1	hypothetical protein	1387	1737	1560	2364	3036	3308		1536.9	1806.17	1755.02	1699.36	143.006	2563.88	2513.49	2492.68	2523.35	36.6107	1.48488	1.24265e-05	1
	sll0360		hypothetical protein	106	83	113	167	215	240		54.503	40.048	58.99	51.1803	9.89848	84.045	82.596	83.918	83.5197	0.802435	1.63187	0.00354241	0
	sll0361		hypothetical protein	24	32	40	50	86	61		21.851	27.34	36.975	28.722	7.65613	44.556	58.501	37.768	46.9417	10.5704	1.63435	0.0800872	0
	sll0362	alaS, lovB	alanyl-tRNA synthetase	306	328	322	394	460	433		49.818	50.111	53.224	51.051	1.88757	62.783	55.954	47.938	55.5583	7.43041	1.08829	0.301608	0
	sll0364		hypothetical protein	14	41	34	38	34	45		14.294	39.283	35.245	29.6073	13.4145	37.975	25.937	31.245	31.719	6.03298	1.07132	0.717412	0
	sll0368	pyrR	uracil phosphoribosyltransferase	130	103	108	127	189	176		103.812	77.185	87.562	89.5197	13.421	99.264	112.765	95.576	102.535	9.04931	1.14539	0.813234	0
	sll0369		unknown protein	55	61	39	40	52	68		54.977	57.219	39.58	50.592	9.60233	39.135	38.836	46.224	41.3983	4.18182	0.818278	0.0231157	0
	sll0370	carB, pyrA	carbamoyl-phosphate synthase, pyrimidine-specific, large chain	1617	1624	1464	1369	1725	1934		208.984	196.961	192.102	199.349	8.69065	173.176	166.571	169.978	169.908	3.30305	0.852316	1.60456e-08	1
	sll0371		unknown protein	47	74	48	40	54	81		12.87	19.016	13.345	15.077	3.41953	10.721	11.048	15.084	12.2843	2.43009	0.814773	0.0261671	0
	sll0372		hypothetical protein	167	171	192	139	190	233		119.956	115.264	140.022	125.081	13.1505	97.724	101.968	113.813	104.502	8.33838	0.835474	0.000297119	1
	sll0373	proA	gamma-glutamyl phosphate reductase	301	352	276	264	298	372		99.137	108.793	92.292	100.074	8.29031	85.105	73.332	83.319	80.5853	6.34473	0.805257	1.24279e-06	1
	sll0374	livG, urtE, braG, livF, livFH	urea transport system ATP-binding protein	295	296	268	283	351	365		168.671	158.819	155.576	161.022	6.8198	158.375	149.945	141.92	150.08	8.22833	0.932047	0.00210756	1
	sll0375		unknown protein	248	270	230	247	351	333		253.21	258.693	238.422	250.108	10.4854	246.836	267.759	231.21	248.602	18.3384	0.993976	0.0314892	0
	sll0376		unknown protein	109	112	127	127	184	207		152.751	147.288	180.697	160.245	17.9211	174.198	192.656	197.27	188.041	12.2086	1.17346	1	0
	sll0377	mfd	transcription-repair coupling factor	245	279	215	427	591	601		30.112	32.179	26.829	29.7067	2.69793	51.367	54.272	50.233	51.9573	2.08321	1.74901	1.66928e-07	1
	sll0378	cobA, cysG	uroporphyrin-III C-methyltransferase	10	18	21	42	52	64		5.414	9.146	11.544	8.70133	3.0891	22.258	21.036	23.565	22.2863	1.26474	2.56125	7.43674e-05	1
	sll0379	lpxA	acyl-[acyl-carrier-protein]--UDP-N-acetylglucosamine o-acyltransferase	184	234	247	170	269	319		88.855	106.041	121.102	105.333	16.1352	80.352	97.057	104.758	94.0557	12.4767	0.892939	0.00508067	0
	sll0380	rfbW	probable glycosyltransferase	98	115	99	106	172	169		38.274	42.147	39.256	39.8923	2.01339	40.52	50.189	44.884	45.1977	4.84213	1.13299	0.739632	0
	sll0381		hypothetical protein	646	666	659	647	661	1004		313.017	302.832	324.198	313.349	10.6869	306.847	239.301	330.828	292.325	47.4601	0.932907	0.00216676	1
	sll0382		hypothetical protein	249	322	296	255	325	425		201.087	244.024	242.698	229.27	24.4159	201.561	196.099	233.403	210.354	20.1467	0.917497	0.00190671	1
	sll0383	cbiM	cobalamin biosynthesis protein M	130	158	132	125	142	152		86.43	98.575	89.101	91.3687	6.38216	81.341	70.537	68.722	73.5333	6.82227	0.804798	9.1466e-05	1
	sll0384	cbiQ	unknown protein	87	129	133	141	194	225		48.201	67.069	74.813	63.361	13.688	76.461	80.306	84.772	80.513	4.15936	1.2707	0.473041	0
	sll0385	cbiO	ATP-binding protein of ABC transporter	96	119	110	143	145	171		48.149	56.008	56.014	53.3903	4.53913	70.199	54.336	58.323	60.9527	8.25197	1.14164	0.747467	0
	sll0394		unknown protein	154	120	112	145	175	175		105.325	77.017	77.771	86.7043	16.1304	97.065	89.424	81.392	89.2937	7.83731	1.02986	0.240818	0
	sll0395	sll0395	phosphoglycerate mutase	162	203	166	211	266	327		108.716	127.84	113.103	116.553	10.0179	138.593	133.373	149.231	140.399	8.08179	1.20459	0.806143	0
	sll0396	rre28, slr0396	two-component response regulator OmpR subfamily	173	166	141	239	315	301		109.906	98.964	90.946	99.9387	9.5175	148.612	149.518	130.039	142.723	10.994	1.42811	0.0406813	0
	sll0397		hypothetical protein	61	69	51	86	100	94		39.997	42.456	33.952	38.8017	4.3762	55.193	48.99	41.914	48.699	6.64428	1.25507	0.690939	0
	sll0398	dgt	deoxyguanosinetriphosphate triphosphohydrolase	80	107	119	162	168	225		25.93	32.546	39.161	32.5457	6.6155	51.394	40.685	49.595	47.2247	5.7345	1.45103	0.0715621	0
	sll0400		hypothetical protein	115	105	67	102	135	148		99.626	85.36	58.93	81.3053	20.6488	86.488	87.38	87.19	87.0193	0.469852	1.07028	0.473992	0
	sll0401	gltA, gluT	citrate synthase	587	595	502	628	823	962		212.422	202.055	184.439	199.639	14.1471	222.435	222.519	236.738	227.231	8.2337	1.13821	0.58374	0
	sll0402	aat, aspC	aspartate aminotransferase	410	337	279	435	563	549		150.272	115.908	103.821	123.334	24.0994	156.05	154.173	136.835	149.019	10.5936	1.20826	0.850484	0
	sll0403		unknown protein	11	23	18	27	44	23		11.151	21.881	18.527	17.1863	5.4892	26.791	33.327	15.856	25.3247	8.82732	1.47354	0.404893	0
	sll0404	glcD, glcD1	glycolate oxidase subunit GlcD	353	385	319	410	671	799		102.35	104.752	93.905	100.336	5.69715	116.353	145.358	157.54	139.75	21.1584	1.39283	0.0486568	0
	sll0405		unknown protein	201	190	259	256	350	344		109.661	97.275	143.465	116.8	23.9083	136.703	142.67	127.628	135.667	7.57433	1.16153	0.895835	0
	sll0406		unknown protein	77	143	87	146	197	229		67.941	118.405	77.938	88.0947	26.7212	126.089	129.872	137.408	131.123	5.76226	1.48843	0.0573927	0
	sll0408		peptidyl-prolyl cis-trans isomerase	853	918	882	851	1305	1363		302.553	305.553	317.622	308.576	7.97638	295.437	345.836	328.761	323.345	25.6323	1.04786	0.0595761	0
	sll0409	menC	similar to O-succinylbenzoate-CoA synthase	41	47	47	44	75	79		18.257	19.64	21.249	19.7153	1.49742	19.177	24.953	23.923	22.6843	3.08079	1.15059	0.932207	0
	sll0410		hypothetical protein	65	61	58	55	93	85		55.636	48.996	50.403	51.6783	3.49889	46.077	59.475	49.476	51.676	6.96467	0.999955	0.260128	0
	sll0412		hypothetical protein	101	76	83	169	175	179		34.374	24.272	28.68	29.1087	5.06462	56.296	44.499	41.428	47.4077	7.84918	1.62864	0.0139124	0
	sll0413		hypothetical protein	197	209	222	237	315	368		135.382	134.782	154.895	141.686	11.443	159.413	161.738	171.979	164.377	6.68566	1.16014	0.868078	0
	sll0414	rfrI	hypothetical protein	297	287	324	320	423	449		147.922	134.137	163.836	148.632	14.8622	155.994	157.407	152.074	155.158	2.76297	1.04391	0.113173	0
	sll0415		ATP-binding protein of ABC transporter	233	262	246	335	396	422		93.818	98.997	100.567	97.794	3.53166	132.025	119.133	115.551	122.236	8.66436	1.24994	0.453683	0
	sll0416	groEL2, cpn60-2, groEL-2, cpn60, groEL, csp60	60 kDa chaperonin 2, GroEL2, molecular chaperone	3426	3430	3500	8574	13967	13343		885.565	831.991	918.522	878.693	43.6729	2169.19	2697.38	2345.41	2403.99	268.925	2.73588	6.84318e-35	1
	sll0418		2-methyl-6-phytylbenzoquinone methyltransferase	219	243	199	229	295	360		98.132	102.18	90.533	96.9483	5.91303	100.435	98.763	109.699	102.966	5.89086	1.06207	0.200844	0
	sll0419		unknown protein	21	34	28	30	58	53		19.366	29.424	26.216	25.002	5.13772	27.079	39.963	33.238	33.4267	6.44407	1.33696	0.505237	0
	sll0420	ureB	urease beta subunit	80	98	88	105	167	169		107.88	124.014	120.482	117.459	8.48127	138.587	168.258	154.978	153.941	14.8627	1.3106	0.33226	0
	sll0421	purB	adenylosuccinate lyase	592	588	604	645	797	903		195.883	182.576	202.908	193.789	10.3265	208.889	197.033	203.186	203.036	5.92942	1.04772	0.0551007	0
	sll0422	sll0422	asparaginase	177	182	154	163	195	235		76.669	73.979	67.726	72.7913	4.58827	69.106	63.108	69.222	67.1453	3.49691	0.922436	0.00614115	0
	sll0423		hypothetical protein	66	102	53	84	96	120		60.475	87.705	49.306	65.8287	19.7514	75.335	65.722	74.773	71.9433	5.39516	1.09289	0.607949	0
	sll0424		hypothetical protein	55	65	45	63	142	130		14.695	16.297	12.207	14.3997	2.06093	16.475	28.346	23.62	22.8137	5.97644	1.58432	0.0614639	0
	sll0426		unknown protein	234	223	181	338	506	502		276.432	247.212	217.09	246.911	29.6721	390.815	446.611	403.282	413.569	29.286	1.67497	7.69266e-05	1
	sll0427	psbO	photosystem II manganese-stabilizing polypeptide	6206	6254	6804	4118	6488	6833		3225.8	3050.53	3590.7	3289.01	275.576	2095.05	2519.66	2415.29	2343.33	221.266	0.712474	4.97777e-14	1
	sll0428		unknown protein	14	8	10	8	13	20		5.701	3.057	4.135	4.29767	1.32948	3.189	3.955	5.539	4.22767	1.19849	0.983712	0.61502	0
	sll0430	htpG	HtpG, heat shock protein 90, molecular chaperone	765	724	706	2710	3630	4107		165.933	147.368	155.477	156.259	9.30719	575.339	588.282	605.8	589.807	15.2877	3.77454	1.21809e-80	1
	sll0431	ISY100h	putative transposase [ISY100h: 3512289 - 3513235]	4	5	3	6	7	7		2.02	2.37	1.538	1.976	0.417742	2.966	2.642	2.404	2.67067	0.282095	1.35155	N.D.	0
	sll0436		hypothetical protein	33	74	41	38	59	78		31.033	65.304	39.146	45.161	17.9098	34.977	41.455	49.882	42.1047	7.47371	0.932324	0.24139	0
	sll0441		unknown protein	107	116	130	285	493	480		33.177	33.753	40.925	35.9517	4.31665	86.494	114.212	101.212	100.639	13.8679	2.7993	4.01448e-18	1
	sll0442		hypothetical protein	29	37	41	52	62	80		37.012	44.313	53.127	44.8173	8.06933	64.957	59.121	69.432	64.5033	5.17045	1.43925	0.201647	0
	sll0443		unknown protein	212	278	232	1450	1739	2091		64.476	79.341	71.637	71.818	7.43415	431.628	395.154	432.46	419.747	21.3025	5.8446	8.61952e-139	1
	sll0444		unknown protein	127	147	145	701	877	947		108.057	117.37	125.258	116.895	8.61033	583.779	557.513	547.937	563.076	18.5574	4.81694	4.38693e-85	1
	sll0445		unknown protein	383	431	398	2025	2354	2589		110.376	116.559	116.452	114.462	3.53927	571.193	506.861	507.388	528.481	36.9909	4.61707	4.10243e-112	1
	sll0446		unknown protein	700	724	685	2716	3307	3461		93.252	90.508	92.648	92.136	1.44187	354.136	329.154	313.539	332.276	20.4778	3.60637	2.25346e-81	1
	sll0447		unknown protein	60	66	53	165	275	297		35.44	36.583	31.784	34.6023	2.50676	95.391	121.362	119.297	112.017	14.4352	3.23726	3.24967e-18	1
	sll0448		unknown protein	32	27	28	123	169	247		11.378	9.009	10.108	10.165	1.18553	42.807	44.898	59.726	49.1437	9.22401	4.8346	1.62941e-20	1
	sll0449		unknown protein	24	29	30	101	95	116		9.197	10.429	11.672	10.4327	1.2375	37.884	27.201	30.23	31.7717	5.50583	3.0454	1.66042e-09	1
	sll0450	norB, norZ	cytochrome b subunit of nitric oxide reductase	374	405	385	326	390	367		72.537	73.712	75.812	74.0203	1.65913	61.886	56.515	48.405	55.602	6.78672	0.751172	2.36886e-09	1
	sll0451		hypothetical protein	26	31	23	36	42	35		23.977	26.827	21.535	24.113	2.64862	32.495	28.939	21.95	27.7947	5.36483	1.15268	0.909915	0
	sll0454	pheS	phenylalanyl-tRNA synthetase alpha chain	219	216	245	335	413	428		94.29	87.27	107.096	96.2187	10.0527	141.171	132.855	125.313	133.113	7.93215	1.38344	0.0499163	0
	sll0455	thrA, hom	homoserine dehydrogenase	258	230	260	276	344	373		84.974	71.087	86.942	81.001	8.64198	88.973	84.651	83.543	85.7223	2.86915	1.05829	0.184208	0
	sll0456		hypothetical protein	169	191	155	244	335	292		72.327	76.707	67.349	72.1277	4.68218	102.208	107.118	84.982	98.1027	11.625	1.36013	0.128385	0
	sll0459	uvrB	excinuclease ABC subunit B	111	193	143	314	306	392		23.681	38.64	30.975	31.0987	7.48027	65.568	48.777	56.872	57.0723	8.39729	1.8352	4.92996e-05	1
	sll0461	proA	gamma-glutamyl phosphate reductase	468	575	460	480	468	619		158.899	183.204	158.571	166.891	14.1281	159.514	118.721	142.922	140.386	20.5144	0.84118	1.20548e-05	1
	sll0462		hypothetical protein	173	188	211	218	303	346		67.381	68.713	83.438	73.1773	8.91092	83.106	88.174	91.643	87.641	4.29339	1.19765	0.854956	0
	sll0467	queA	S-adenosylmethionine:tRNA ribosyltransferase-isomerase	65	129	90	118	161	200		25.317	47.149	35.59	36.0187	10.9223	44.984	46.852	52.973	48.2697	4.17892	1.34013	0.324967	0
	sll0469	prsA, prs	ribose-phosphate pyrophosphokinase	1181	1203	1248	991	1462	1458		505.431	483.135	542.269	510.278	29.8635	415.113	467.483	424.327	435.641	27.9582	0.853732	2.42951e-07	1
	sll0470		hypothetical protein	403	425	432	818	1036	1076		308.05	304.857	335.266	316.058	16.7113	612	591.674	559.321	587.665	26.5673	1.85936	3.50399e-13	1
	sll0471		hypothetical protein	106	75	98	230	255	278		22.119	14.687	20.763	19.1897	3.95793	46.976	39.757	39.45	42.061	4.25928	2.19186	1.01944e-07	1
	sll0473		unknown protein	56	45	44	58	48	64		24.257	18.291	19.35	20.6327	3.18311	24.59	15.534	18.852	19.6587	4.58157	0.952793	0.1939	0
	sll0474	hik28	two-component hybrid sensor and regulator	50	87	69	108	104	105		8.856	14.461	12.409	11.9087	2.8358	18.724	13.763	12.648	15.045	3.23451	1.26337	0.669623	0
	sll0477	exbB1, exbB	putative biopolymer transport ExbB-like protein	145	135	116	218	259	317		81.28	71.014	66.018	72.7707	7.78117	119.607	108.474	120.84	116.307	6.81153	1.59827	0.00155181	1
	sll0478	exbD	unknown protein	17	19	13	27	56	54		16.419	17.22	12.748	15.4623	2.38456	25.524	40.41	35.467	33.8003	7.58166	2.18598	0.00349479	0
	sll0479	exbD	unknown protein	17	18	16	16	22	44		16.093	15.99	15.378	15.8203	0.386518	14.825	15.56	28.325	19.57	7.59095	1.23702	0.892134	0
	sll0480		probable aminotransferase	724	726	688	766	957	1091		250.58	235.796	241.76	242.712	7.43784	259.489	247.472	256.782	254.581	6.3036	1.0489	0.0476335	0
	sll0481		unknown protein	145	198	144	160	207	216		132.862	170.251	133.963	145.692	21.2758	143.494	141.713	134.592	139.933	4.71038	0.960471	0.0317217	0
	sll0482		unknown protein	218	264	234	274	327	360		80.729	91.742	87.978	86.8163	5.59765	99.312	90.474	90.658	93.4813	5.05034	1.07677	0.220162	0
	sll0484		ATP-binding protein of ABC transporter	53	76	83	86	107	102		30.796	41.441	48.965	40.4007	9.12907	48.911	46.453	40.305	45.223	4.43289	1.11936	0.74277	0
	sll0485	rre30	two-component response regulator NarL subfamily	45	64	63	47	66	85		21.441	28.616	30.477	26.8447	4.77132	21.919	23.496	27.542	24.319	2.90044	0.905916	0.0776713	0
	sll0486	kaiB3, kaiB, sll0486	circadian clock protein KaiB homolog	32	32	22	33	48	53		44.409	41.674	30.998	39.027	7.08651	44.825	49.77	50.018	48.2043	2.92921	1.23515	0.830159	0
	sll0487	cpcM	hypothetical protein	207	243	232	219	333	335		73.422	80.882	83.547	79.2837	5.24832	76.029	88.248	80.803	81.6933	6.15796	1.03039	0.101941	0
	sll0488		hypothetical protein	142	102	98	107	141	153		99.498	67.069	69.718	78.7617	18.007	73.383	73.817	72.904	73.368	0.456685	0.931519	0.0636188	0
	sll0489		ATP-binding protein of ABC transporter	107	129	90	138	163	133		44.591	50.448	38.08	44.373	6.18688	56.289	50.753	37.692	48.2447	9.54887	1.08725	0.511565	0
	sll0493	KtrA	hypothetical protein	44	70	63	69	79	114		27.465	41.003	39.926	36.1313	7.52456	42.155	36.843	48.39	42.4627	5.77965	1.17523	1	0
	sll0494		unknown protein	74	73	77	74	97	148		35.025	32.424	37.002	34.817	2.29608	34.282	34.303	47.637	38.7407	7.70446	1.11269	0.710898	0
	sll0495	asnS	asparaginyl-tRNA synthetase	200	210	270	247	284	344		55.619	54.803	76.234	62.2187	12.1445	67.232	59.009	65.056	63.7657	4.26065	1.02486	0.142954	0
	sll0496		hypothetical protein	98	123	121	186	214	236		35.464	41.769	44.456	40.563	4.61572	65.88	57.86	58.077	60.6057	4.569	1.49411	0.0141101	0
	sll0497		hypothetical protein	82	105	91	92	150	125		42.468	51.03	47.85	47.116	4.32794	46.636	58.043	44.024	49.5677	7.45514	1.05203	0.351655	0
	sll0498		hypothetical protein	94	94	57	80	130	162		88.983	83.503	54.783	75.7563	18.3689	74.123	91.946	104.287	90.1187	15.1648	1.18959	0.963299	0
	sll0499		hypothetical protein	124	141	101	136	232	245		18.677	19.93	15.446	18.0177	2.31357	20.05	26.109	25.095	23.7513	3.2453	1.31822	0.306753	0
	sll0501		probable glycosyltransferase	81	92	110	86	138	159		36.295	38.685	50.044	41.6747	7.34591	37.718	46.201	48.45	44.123	5.65973	1.05875	0.421833	0
	sll0502	argS	arginyl-tRNA-synthetase	147	205	154	209	259	273		35.919	47.005	38.204	40.376	5.85346	49.984	47.283	45.362	47.543	2.32194	1.17751	1	0
	sll0503		hypothetical protein	79	101	98	62	85	79		23.773	28.522	29.942	27.4123	3.23074	18.262	19.111	16.167	17.8467	1.51531	0.651045	1.46794e-06	1
	sll0504	lysA	diaminopimelate decarboxylase	790	789	804	640	915	960		240.263	225.179	248.259	237.9	11.72	190.512	207.916	198.547	198.992	8.71052	0.83645	3.5292e-08	1
	sll0505		hypothetical protein	161	140	169	123	138	145		75.703	61.774	80.679	72.7187	9.79946	56.607	48.481	46.364	50.484	5.40729	0.694237	9.30558e-07	1
	sll0506		undecaprenyl pyrophosphate synthetase	83	134	96	85	122	151		47.457	71.898	55.729	58.3613	12.4313	47.568	52.118	58.712	52.7993	5.60315	0.904697	0.0369889	0
	sll0507	rfrO	probable cation transporter	236	260	211	257	370	383		86.944	89.886	78.922	85.2507	5.67476	92.67	101.844	95.953	96.8223	4.64837	1.13574	0.637452	0
	sll0508		unknown protein	28	28	20	49	51	61		23.406	21.964	16.974	20.7813	3.37516	40.09	31.852	34.676	35.5393	4.18631	1.71016	0.0418323	0
	sll0509		similar to 5',5'''-P-1,P-4-tetraphosphate phosphorylase II	46	63	54	78	78	127		21.701	27.89	25.864	25.1517	3.15539	36.016	27.493	40.743	34.7507	6.71501	1.38164	0.280936	0
	sll0513		hypothetical protein	521	481	451	521	695	691		267.887	232.086	235.439	245.137	19.773	262.2	266.996	241.615	256.937	13.4842	1.04813	0.1004	0
	sll0514	sll0514	hypothetical protein	464	548	449	533	726	854		119.504	132.445	117.409	123.119	8.14391	134.361	139.704	149.574	141.213	7.71794	1.14696	0.682995	0
	sll0517	rbp1, rbpA, rbpA1, sll0517	putative RNA binding protein	565	537	527	764	1046	858		791.783	706.193	749.821	749.266	42.7977	1047.93	1095.21	817.668	986.935	148.483	1.3172	0.184234	0
	sll0518		unknown protein	820	824	777	820	1012	1121		303.658	286.345	292.133	294.045	8.8135	297.212	280	282.298	286.503	9.34488	0.974351	0.00121702	1
	sll0519	ndhA	NADH dehydrogenase subunit 1	1476	1735	1351	1413	1625	1901		565.634	623.936	525.646	571.739	49.4285	529.996	465.274	495.408	496.893	32.3865	0.869091	5.49469e-07	1
	sll0520	ndhI	NADH dehydrogenase subunit NdhI	701	746	650	660	719	817		516.505	515.806	486.249	506.187	17.2701	475.972	395.814	409.365	427.05	42.9058	0.843662	2.93514e-07	1
	sll0521	ndhG	NADH dehydrogenase subunit 6	750	776	739	720	775	1016		538.724	523.068	538.937	533.576	9.10111	506.196	415.923	496.285	472.801	49.5067	0.886099	9.74122e-06	1
	sll0522	ndhE, sll0522	NADH dehydrogenase subunit 4L	259	269	207	201	289	416		362.959	353.754	294.522	337.078	37.1411	275.699	302.595	396.445	324.913	63.3914	0.963909	0.0530635	0
	sll0524		hypothetical protein	209	226	189	235	299	395		66.685	67.667	61.225	65.1923	3.47072	73.389	71.278	85.706	76.791	7.79243	1.17791	1	0
	sll0525		hypothetical protein	30	32	30	59	95	103		32.487	32.518	32.983	32.6627	0.277849	62.534	76.862	75.85	71.7487	7.99616	2.19666	3.53801e-05	1
	sll0528	sll0528	hypothetical protein	304	349	292	887	1493	1392		114.353	123.195	111.518	116.355	6.09057	326.573	419.605	356.078	367.419	47.5415	3.15773	1.98574e-37	1
	sll0529		hypothetical protein	804	937	758	800	1062	1090		157.001	171.703	150.281	159.662	10.956	152.904	154.945	144.746	150.865	5.39658	0.944904	0.000233361	1
	sll0532		hypothetical protein	189	223	236	286	323	372		317.834	351.913	402.94	357.562	42.8333	470.746	405.834	425.416	433.999	33.2962	1.21377	0.746889	0
	sll0533	tig	trigger factor	870	954	946	1080	1518	1699		263.472	271.116	290.868	275.152	14.1369	320.126	343.474	349.898	337.833	15.6672	1.2278	0.482788	0
	sll0534	clpP2, clpP, clpP2s	ATP-dependent Clp protease proteolytic subunit 2	526	468	483	585	748	804		331.221	276.547	308.793	305.52	27.4835	360.553	351.917	344.287	352.252	8.13818	1.15296	0.731809	0
	sll0535	clpX, clpXs	ATP-dependent Clp protease ATPase subunit	289	412	353	440	543	653		92.623	123.912	114.865	110.467	16.1015	138.025	130.026	142.321	136.791	6.23975	1.2383	0.495569	0
	sll0536	kchX	probable potassium channel protein	125	193	130	184	216	272		50.05	72.517	52.847	58.4713	12.244	72.109	64.617	74.061	70.2623	4.98547	1.20165	0.857395	0
	sll0537	amt3, amt	ammonium/methylammonium permease	63	61	60	76	99	129		16.615	15.097	16.066	15.926	0.768623	19.618	19.507	23.136	20.7537	2.06391	1.30313	0.456283	0
	sll0539		unknown protein	37	55	44	128	180	209		13.289	18.537	16.044	15.9567	2.62509	44.995	48.301	51.045	48.1137	3.02935	3.01527	1.65671e-14	1
	sll0540	sll0540, pstS	phosphate-binding protein PstS homolog	55	80	81	247	319	336		25.525	34.841	38.166	32.844	6.55284	112.198	110.613	106.042	109.618	3.19642	3.33752	6.29291e-25	1
	sll0541	desC, des9	acyl-lipid desaturase (delta 9)	3226	3499	3278	2509	3182	3612		1445.55	1471.31	1491.3	1469.38	22.938	1100.4	1065.31	1100.64	1088.78	20.3326	0.740979	1.2372e-20	1
	sll0542	acs	acetyl-coenzyme A synthetase	735	767	747	677	895	913		160.645	157.314	165.764	161.241	4.25641	144.827	146.154	135.701	142.227	5.69078	0.882079	1.04801e-06	1
	sll0543		hypothetical protein	711	702	739	36	49	68		682.089	631.976	719.789	677.951	44.0525	33.803	35.122	44.362	37.7623	5.7534	0.0557007	4.85823e-225	1
	sll0544		hypothetical protein	111	156	136	159	166	191		47.504	62.651	59.093	56.416	7.92039	66.602	53.079	55.587	58.4227	7.19365	1.03557	0.208153	0
	sll0545		hypothetical protein	72	95	72	142	167	173		42.704	52.876	43.357	46.3123	5.69367	82.435	74.005	69.778	75.406	6.44376	1.62821	0.00427071	0
	sll0546		probable translation initiation factor	105	134	125	477	540	609		134.008	160.486	161.972	152.155	15.7336	595.854	514.921	528.554	546.443	43.3307	3.59135	5.64222e-41	1
	sll0547		unknown protein	140	139	165	373	348	438		90.551	84.367	108.352	94.4233	12.4526	236.133	168.171	192.651	198.985	34.4209	2.10737	1.07123e-08	1
	sll0549		hypothetical protein	77	119	98	217	177	297		44.026	63.849	56.89	54.9217	10.057	121.439	75.613	115.48	104.177	24.9162	1.89683	0.000266699	1
	sll0550	flv3, flv	flavoprotein	1104	1054	867	1144	1558	1561		274.926	246.308	219.207	246.814	27.8629	278.839	289.881	264.351	277.69	12.8037	1.1251	0.493897	0
	sll0552		unknown protein	57	48	57	69	78	86		48.211	38.098	48.948	45.0857	6.06271	57.122	49.292	49.465	51.9597	4.47155	1.15247	0.851471	0
	sll0553		hypothetical protein	96	158	126	216	315	270		44.698	69.035	59.563	57.7653	12.2677	98.436	109.581	85.49	97.8357	12.0567	1.69367	0.000877849	1
	sll0554	ftrC	ferredoxin-thioredoxin reductase, catalytic chain	200	191	165	161	230	264		240.238	215.296	201.226	218.92	19.7569	189.286	206.417	215.649	203.784	13.3773	0.930861	0.0102386	0
	sll0555	map-3, mapC	methionine aminopeptidase	312	381	340	298	398	496		158.711	181.873	175.598	172.061	11.9793	148.371	151.266	171.58	157.072	12.6471	0.912889	0.000430932	1
	sll0556	nhaS6	Na+/H+ antiporter	240	352	333	432	467	585		54.282	74.709	76.467	68.486	12.3324	95.633	78.916	89.976	88.175	8.50278	1.28749	0.293127	0
	sll0558	ycf53, GUN4	hypothetical protein YCF53	107	166	151	160	196	248		65.362	95.157	93.65	84.723	16.784	95.663	89.455	103.021	96.0463	6.79112	1.13365	0.74041	0
	sll0563	sll0563	unknown protein	72	88	61	118	131	133		48.776	55.944	41.956	48.892	6.99472	78.242	66.306	61.272	68.6067	8.71579	1.40323	0.180685	0
	sll0564		hypothetical protein	391	358	354	371	496	578		170.397	146.406	156.63	157.811	12.039	158.249	161.5	171.295	163.681	6.79104	1.0372	0.0827461	0
	sll0565		hypothetical protein	43	77	65	62	83	130		45.869	77.079	70.397	64.4483	16.4334	64.733	66.151	94.304	75.0627	16.6786	1.1647	1	0
	sll0567	fur, furA	ferric uptake regulation protein	123	176	219	152	241	222		105.914	142.218	191.462	146.531	42.9368	128.108	155.051	129.997	137.719	15.0399	0.939858	0.0767214	0
	sll0569	recA, RecASyn	RecA gene product	772	639	670	915	1127	1175		310.847	241.447	273.901	275.398	34.7242	360.606	339.047	321.736	340.463	19.4736	1.23626	0.573514	0
	sll0572		hypothetical protein	201	204	196	548	682	647		61	58.098	60.392	59.83	1.53045	162.779	154.642	133.528	150.316	15.0976	2.51239	9.90647e-22	1
	sll0573	arcC	carbamate kinase	102	132	116	248	295	308		47.185	57.301	54.481	52.989	5.22043	112.288	101.96	96.891	103.713	7.84676	1.95726	2.84246e-08	1
	sll0574	rfbA, sll0574	probable permease protein of lipopolysaccharide ABC transporter	148	210	161	397	531	575		77.777	103.562	85.902	89.0803	13.1831	204.203	208.492	205.489	206.061	2.20103	2.31321	3.99045e-17	1
	sll0575	rfbB, sll0575	probable lipopolysaccharide ABC transporter ATP binding subunit	107	153	108	205	236	333		59.979	80.482	61.465	67.3087	11.4326	112.474	98.841	126.939	112.751	14.0511	1.67514	0.000752355	1
	sll0576		putative sugar-nucleotide epimerase/dehydratease	591	644	601	761	1043	1024		269.899	275.989	278.662	274.85	4.49116	340.157	355.881	318.014	338.017	19.024	1.22982	0.496512	0
	sll0577		hypothetical protein	324	306	347	312	454	421		272.429	241.447	296.229	270.035	27.4694	256.771	285.214	240.726	260.904	22.5301	0.966185	0.0156047	0
	sll0578	purK	phosphoribosylaminoimidazole carboxylase ATPase subunit	158	179	143	204	286	364		58.058	61.724	53.35	57.7107	4.19779	73.37	78.52	90.958	80.9493	9.04216	1.40268	0.0547678	0
	sll0584	ycf36	hypothetical protein YCF36	100	126	117	131	182	160		82.15	97.134	97.585	92.2897	8.7841	105.332	111.709	89.384	102.142	11.4994	1.10675	0.563353	0
	sll0585		hypothetical protein	163	153	173	182	209	257		73.269	64.538	78.952	72.253	7.26051	80.073	70.191	78.559	76.2743	5.32243	1.05566	0.229964	0
	sll0586	sll0586	hypothetical protein	58	49	49	48	74	110		20.27	16.07	17.387	17.909	2.14811	16.419	19.323	26.143	20.6283	4.99169	1.15184	0.946545	0
	sll0587	pyk1, pk, pykF, sll0587, pyk	pyruvate kinase	254	277	278	315	359	416		76.597	78.388	85.116	80.0337	4.4916	92.976	80.887	85.311	86.3913	6.11648	1.07944	0.232251	0
	sll0588		unknown protein	885	879	829	951	1376	1418		821.449	765.628	781.233	789.437	28.8005	863.972	954.25	895.047	904.423	45.8635	1.14566	0.635386	0
	sll0590		unknown protein	88	108	91	77	76	92		22.263	25.64	23.374	23.759	1.7211	19.067	14.366	15.828	16.4203	2.40583	0.691121	8.45787e-06	1
	sll0593	glk, cglk, sll0593	glucokinase	189	197	180	249	278	327		75.887	74.228	73.379	74.498	1.27561	97.856	83.399	89.287	90.1807	7.26981	1.21051	0.77892	0
	sll0594		transcriptional regulator	66	54	51	80	100	116		45.797	35.162	35.929	38.9627	5.93112	54.333	51.844	54.737	53.638	1.56673	1.37665	0.281725	0
	sll0595		unknown protein	52	40	33	51	53	46		51.618	37.26	33.258	40.712	9.65451	49.55	39.308	31.052	39.97	9.26675	0.981774	0.324523	0
	sll0596		hypothetical protein	119	108	84	118	142	170		69.429	59.13	49.758	59.439	9.83914	67.384	61.899	67.449	65.5773	3.1857	1.10327	0.556394	0
	sll0597		hypothetical protein	194	245	194	227	279	321		73.752	87.403	74.879	78.678	7.57705	84.465	79.247	82.986	82.2327	2.68933	1.04518	0.137652	0
	sll0601	sll0601	nitrilase homolog	201	234	184	269	318	374		105.243	114.975	97.814	106.011	8.60622	137.857	124.402	133.168	131.809	6.82967	1.24336	0.534827	0
	sll0602		hypothetical protein	822	985	745	967	1087	1410		169.795	190.932	156.242	172.323	17.4826	195.506	167.76	198.063	187.11	16.806	1.08581	0.217691	0
	sll0603	menD	menaquinone biosynthesis protein MenD	262	255	228	336	299	357		62.837	57.391	55.518	58.582	3.80208	78.874	53.578	58.225	63.559	13.4652	1.08496	0.372274	0
	sll0606		hypothetical protein	50	79	70	79	98	125		14.983	22.216	21.297	19.4987	3.93758	23.171	21.942	25.473	23.5287	1.79247	1.20668	0.874022	0
	sll0608	ycf49	hypothetical protein YCF49	22	34	17	33	32	43		29.95	43.435	23.497	32.294	10.1736	43.971	32.548	39.808	38.7757	5.78105	1.20071	1	0
	sll0609		hypothetical protein	18	25	18	22	32	28		24.046	31.34	24.414	26.6	4.10908	28.766	31.94	25.437	28.7143	3.25181	1.07949	0.724663	0
	sll0611	sll0611	hypothetical protein	79	96	70	79	63	93		75.788	86.424	68.18	76.7973	9.16378	74.179	45.156	60.672	60.0023	14.5231	0.781308	0.00392597	0
	sll0613	ruvB	Holliday junction DNA helicase RuvB	33	70	46	45	57	79		13.031	25.938	18.441	19.1367	6.48156	17.392	16.816	21.213	18.4737	2.38975	0.965354	0.268757	0
	sll0614		unknown protein	33	28	28	18	34	33		35.467	28.239	30.553	31.4197	3.69111	18.935	27.302	24.119	23.452	4.22319	0.746411	0.0228597	0
	sll0615		hypothetical protein	85	134	127	175	248	213		58.696	86.833	89.039	78.1893	16.9177	118.279	127.952	100.023	115.418	14.1826	1.47613	0.0469934	0
	sll0616	secA	preprotein translocase SecA subunit	1003	1235	1103	1268	1721	1949		153.666	177.556	171.57	167.597	12.4306	190.142	196.999	203.058	196.733	6.46211	1.17384	0.95406	0
	sll0617	vipp1, im30	plasma membrane protein essential for thylakoid formation	1227	1295	1284	1192	1946	1918		654.437	648.163	695.308	665.969	25.601	622.273	775.484	695.671	697.809	76.6279	1.04781	0.0797885	0
	sll0621	dsbD, cycZ	putative c-type cytochrome biogenesis protein CcdA	124	102	142	123	185	197		71.184	54.948	82.763	69.6317	13.9723	69.111	79.348	76.905	75.1213	5.34651	1.07884	0.468867	0
	sll0622	nadA	quinolinate synthetase	135	114	75	67	94	103		60.492	47.936	34.121	47.5163	13.1905	29.385	31.47	31.386	30.747	1.18027	0.647083	6.25192e-05	1
	sll0623		unknown protein	210	216	184	268	330	331		130.512	125.972	116.101	124.195	7.36801	163.022	153.232	139.891	152.048	11.6108	1.22427	0.689889	0
	sll0624		unknown protein	23	10	13	16	14	13		31.016	12.654	17.799	20.4897	9.47209	21.118	14.105	11.921	15.7147	4.80515	0.766956	0.126656	0
	sll0625		unknown protein	111	115	137	233	210	283		70.206	68.256	87.975	75.479	10.8657	144.24	99.237	121.722	121.733	22.5015	1.61281	0.0059004	0
	sll0626	lim17	putative neutral invertase	146	181	125	402	469	521		42.591	49.549	37.022	43.054	6.27632	114.781	102.221	103.355	106.786	6.94734	2.48027	7.95653e-18	1
	sll0629	psaK, psaK2	alternative photosystem I reaction center subunit X	649	795	712	610	831	886		719.139	826.66	801.009	782.269	56.1567	661.576	687.98	667.627	672.394	13.8325	0.859543	8.08841e-08	1
	sll0630		unknown protein	600	638	615	642	832	820		587.43	586.162	611.321	594.971	14.1737	615.208	608.604	545.948	589.92	38.2238	0.991511	0.00506794	0
	sll0631	nadB	L-aspartate oxidase	230	289	253	350	473	546		59.344	69.974	66.276	65.198	5.39637	88.389	91.183	95.802	91.7913	3.74375	1.40789	0.0133351	0
	sll0634	btpA	photosystem I biogenesis protein BtpA	222	260	229	267	358	424		110.184	121.096	115.396	115.559	5.45782	129.706	132.756	143.108	135.19	7.02472	1.16988	0.936905	0
	sll0635	thiE	probable thiamine-phosphate pyrophosphorylase	137	163	104	142	204	255		56.927	63.559	43.875	54.787	10.015	57.752	63.334	72.056	64.3807	7.20921	1.17511	1	0
	sll0638		periplasmic protein, function unknown	197	248	247	328	383	414		62.577	73.925	79.658	72.0533	8.69296	101.977	90.897	89.429	94.101	6.8602	1.30599	0.205265	0
	sll0639		hypothetical protein	191	309	215	321	423	484		65.315	99.159	74.646	79.7067	17.4803	107.441	108.076	112.554	109.357	2.78683	1.37199	0.0928863	0
	sll0640	sac1	probable sodium/sulfate symporter	232	196	198	259	281	314		54.099	42.889	46.876	47.9547	5.68231	59.112	48.957	49.792	52.6203	5.63743	1.09729	0.425508	0
	sll0641		unknown protein	156	193	178	181	267	273		43.723	50.762	50.652	48.379	4.03259	49.653	55.912	52.033	52.5327	3.15928	1.08586	0.348449	0
	sll0643	ureG	urease accessory protein G	190	226	210	234	290	306		131.202	146.449	147.23	141.627	9.03676	158.156	149.621	143.695	150.491	7.26962	1.06258	0.188872	0
	sll0644		probable esterase	71	83	77	153	149	172		30.569	33.534	33.659	32.5873	1.74904	64.475	47.931	50.359	54.255	8.93365	1.66491	0.0043427	0
	sll0645		unknown protein	305	309	277	434	616	686		170.301	161.908	157.031	163.08	6.71218	237.186	256.984	260.48	251.55	12.5618	1.54249	0.000161654	1
	sll0646	cya2	guanylyl cyclase	286	349	283	534	752	710		54.004	61.841	54.255	56.7	4.45401	98.693	106.093	91.17	98.652	7.46158	1.73989	7.44858e-08	1
	sll0647		unknown protein	108	125	122	184	219	271		60.069	65.242	68.893	64.7347	4.43382	100.167	91.007	102.501	97.8917	6.07543	1.5122	0.00651048	0
	sll0648	lim	probable glycosyltransferase	423	610	551	573	706	822		168.424	227.921	222.743	206.363	32.9577	223.306	210.027	222.57	218.634	7.46325	1.05947	0.146157	0
	sll0649	rre3	two-component response regulator OmpR subfamily	70	96	67	141	146	179		40.674	52.346	39.526	44.182	7.09349	80.191	63.384	70.731	71.4353	8.42561	1.61684	0.00931437	0
	sll0650	ISY100j, sll0650	putative transposase [ISY100j: 421739 - 422684]	5	12	5	9	6	7		5.956	13.414	6.047	8.47233	4.27985	10.493	5.34	5.67	7.16767	2.88455	0.846009	0.347327	0
	sll0651	ISY100j	putative transposase [ISY100j: 421739 - 422684]	6	1	3	1	2	0		5.198	0.813	2.639	2.88333	2.20269	0.848	1.295	0	0.714333	0.657766	0.247746	N.D.	0
	sll0654	phoA	alkaline phosphatase	247	377	242	455	510	589		25.04	35.865	24.908	28.6043	6.28827	45.147	38.629	40.606	41.4607	3.34199	1.44945	0.0225529	0
	sll0656	nucH	unknown protein	438	508	472	904	1051	1238		33.302	36.246	36.436	35.328	1.75714	67.274	59.705	64.011	63.6633	3.79646	1.80206	2.00789e-12	1
	sll0657	mraY	phospho-N-acetylmuramoyl-pentapeptide-transferase	339	371	333	363	492	577		132.397	135.97	132.041	133.469	2.17294	138.76	143.565	153.244	145.19	7.37741	1.08781	0.239647	0
	sll0658		hypothetical protein	31	42	41	47	121	120		26.856	34.144	36.062	32.354	4.85702	39.852	78.319	70.695	62.9553	20.368	1.94583	0.00656722	0
	sll0659		hypothetical protein	129	155	178	185	205	259		35.257	39.754	49.393	41.468	7.22219	49.489	41.862	48.138	46.4963	4.0699	1.12126	0.628682	0
	sll0660	pdxA	pyridoxal phosphate biosynthetic protein PdxA	42	63	89	54	80	101		17.153	24.145	36.904	26.0673	10.0148	21.586	24.411	28.051	24.6827	3.24105	0.946881	0.238988	0
	sll0661	ycf35	hypothetical protein YCF35	1071	1434	1224	1019	1471	1819		1186.75	1491.11	1377.02	1351.62	153.762	1105.16	1217.83	1370.67	1231.22	133.262	0.91092	0.000198954	1
	sll0662	fed7	4Fe-4S type iron-sulfur protein	451	604	550	500	713	782		481.094	604.619	595.669	560.461	68.8791	522.041	568.263	567.273	552.526	26.4051	0.985842	0.0101075	0
	sll0664		unknown protein	29	19	26	19	41	53		13.503	8.302	12.291	11.3653	2.72126	8.659	14.263	16.781	13.2343	4.15756	1.16445	1	0
	sll0665	ISY523r, sll0665	putative transposase [ISY523r: 3109761 - 3110626]	6	7	5	14	8	1		7.458	8.165	6.31	7.311	0.936196	17.032	7.429	0.845	8.43533	8.14029	1.15379	1	0
	sll0666	ISY523r	putative transposase [ISY523r: 3109761 - 3110626]	18	27	18	24	34	45		18.378	25.869	18.659	20.9687	4.24614	23.984	25.937	31.245	27.0553	3.75746	1.29027	0.701285	0
	sll0667	ISY352e2, sll0667	putative transposase [ISY352e: 2921301 - 2921595, join 3108631 - 3109754]	46	60	48	42	56	71		29.888	36.583	31.664	32.7117	3.46828	26.71	27.185	31.371	28.422	2.56493	0.868864	0.0392442	0
	sll0668	ISY352e2	putative transposase [ISY352e: 2921301 - 2921595, join 3108631 - 3109754]	90	86	52	87	140	130		101.297	90.833	59.422	83.8507	21.7932	95.842	117.73	99.502	104.358	11.7242	1.24457	0.733328	0
	sll0669		unknown protein	5	5	2	3	4	2		6.68	6.268	2.713	5.22033	2.18116	3.923	3.992	1.817	3.244	1.2363	0.621416	N.D.	0
	sll0670		hypothetical protein	1	8	3	5	11	8		0.841	6.312	2.561	3.238	2.79763	4.115	6.91	4.574	5.19967	1.49887	1.60583	0.437454	0
	sll0671	sll0671	probable cation transporter	22	7	13	11	8	23		8.254	2.464	4.952	5.22333	2.90452	4.039	2.242	5.868	4.04967	1.81302	0.775303	0.18397	0
	sll0672	pacL	cation-transporting p-type ATPase PacL	322	308	313	281	417	418		48.654	43.673	48.018	46.7817	2.7109	41.558	47.077	42.951	43.862	2.87007	0.93759	0.00328198	0
	sll0676		hypothetical protein	39	40	39	43	42	43		30.8	29.644	31.27	30.5713	0.836771	33.238	24.782	23.093	27.0377	5.43565	0.884412	0.0763462	0
	sll0677	ISY523h	putative transposase [ISY523h: 3093889 - 3094759]	8	8	8	11	11	14		4.365	4.096	4.431	4.29733	0.177455	5.874	4.484	5.194	5.184	0.695054	1.20633	1	0
	sll0678		hypothetical protein	2	2	6	4	6	5		1.958	1.837	5.964	3.253	2.34857	3.833	4.389	3.329	3.85033	0.530213	1.18363	N.D.	0
	sll0679	sphX	periplasmic phosphate-binding protein of ABC transporter	37	68	71	82	118	93		15.694	27.066	30.576	24.4453	7.77942	34.043	37.395	26.825	32.7543	5.40155	1.3399	0.426606	0
	sll0680	pstS, phoS, pstS1, pstB	phosphate-binding periplasmic protein precursor (PBP)	927	1083	1040	949	1250	1417		345.069	378.309	393.051	372.143	24.5781	345.76	347.651	358.698	350.703	6.98813	0.942388	6.09832e-05	1
	sll0681	pstC, phoW, pstC1	phosphate transport system permease protein PstC homolog	352	383	380	347	486	526		158.224	161.555	173.422	164.4	7.98854	152.666	163.22	160.786	158.891	5.52639	0.966486	0.00332244	0
	sll0682	pstA, phoT, pstA1	phosphate transport system permease protein PstA homolog	178	190	167	178	254	262		88.346	88.493	84.153	86.9973	2.46436	86.47	94.19	88.43	89.6967	4.01285	1.03103	0.11255	0
	sll0683	phoT, pstB, pstB1	phosphate transport ATP-binding protein PstB homolog	199	176	160	173	197	222		105.353	87.438	86.001	92.9307	10.782	89.644	77.923	79.924	82.497	6.26983	0.887726	0.00340887	0
	sll0684	phoT, pstB, pstB1'	phosphate transport ATP-binding protein PstB homolog	151	152	182	139	189	194		80.84	76.363	98.925	85.376	11.9454	72.836	75.599	70.629	73.0213	2.49018	0.855291	0.00113647	1
	sll0685		hypothetical protein	28	20	16	13	21	16		24.554	16.459	14.246	18.4197	5.4265	11.158	13.759	9.542	11.4863	2.12759	0.623591	0.00784497	0
	sll0686		probable cytochrome c-type biogenesis protein	37	25	32	38	27	52		19.162	12.15	16.826	16.046	3.57048	19.263	10.448	18.314	16.0083	4.83871	0.997653	0.429888	0
	sll0687	sigI	RNA polymerase ECF-type (group 3) sigma factor	14	3	6	11	15	21		10.759	2.164	4.682	5.86833	4.4186	8.274	8.613	10.975	9.28733	1.47136	1.58262	0.428822	0
	sll0688		unknown protein	26	27	33	36	38	53		13.867	13.514	17.87	15.0837	2.41948	18.793	15.143	19.223	17.7197	2.24179	1.17476	1	0
	sll0689	nhaS3, napA1	Na+/H+ antiporter	533	673	529	446	489	654		164.909	195.399	166.173	175.494	17.2501	135.062	113.04	137.602	128.568	13.5075	0.732608	3.58956e-11	1
	sll0690	vapC	probable transcription regulator	11	35	27	28	36	44		11.734	35.036	29.242	25.3373	12.1318	29.234	28.692	31.918	29.948	1.72746	1.18197	1	0
	sll0691		hypothetical protein	174	178	214	277	386	437		123.74	118.788	154.513	132.347	19.3553	192.807	205.095	211.337	203.08	9.42796	1.53445	0.00233125	1
	sll0696		hypothetical protein	54	63	61	72	83	132		26.525	29.04	30.422	28.6623	1.97576	34.616	30.461	44.093	36.39	6.987	1.26961	0.605233	0
	sll0698	hik33, chk33, ycf26, dspA, nblS, dfr	drug sensory protein A, low temperature sensor, two-component sensor histidine kinase	383	390	423	446	538	618		82.45	78.785	92.453	84.5627	7.07468	93.974	86.532	90.471	90.3257	3.72313	1.06815	0.153737	0
	sll0699	ISY100i	putative transposase [ISY100i: 123475 - 124420]	4	3	2	4	4	6		4.765	3.353	2.419	3.51233	1.18109	4.664	3.56	4.86	4.36133	0.70086	1.24172	N.D.	0
	sll0700	ISY100i	putative transposase [ISY100i: 123475 - 124420]	0	0	0	0	0	0		0	0	0	0	0	0	0	0	0	0	N.D.	N.D.	0
	sll0702		unknown protein	41	48	59	64	96	91		44.737	49.15	65.362	53.083	10.8604	68.352	78.264	67.524	71.38	5.97608	1.34469	0.376946	0
	sll0703		unknown protein	68	111	54	134	197	232		24.3	37.223	19.592	27.0383	9.1289	46.869	52.598	56.379	51.9487	4.78814	1.9213	0.000405037	1
	sll0704	nifS2	cysteine desulfurase	346	358	267	336	529	521		126.168	122.503	98.849	115.84	14.8283	119.92	144.123	129.194	131.079	12.2111	1.13155	0.634413	0
	sll0708	ksgA	dimethyladenosine transferase	27	59	45	57	53	51		13.542	27.769	22.915	21.4087	7.23213	27.981	19.861	17.395	21.7457	5.53894	1.01574	0.447656	0
	sll0709	llaI.2, llal.2, sll0709	putative endonuclease	104	155	107	163	246	307		32.108	44.906	33.539	36.851	7.01243	49.255	56.744	64.454	56.8177	7.59977	1.54182	0.0135648	0
	sll0710		unknown protein	149	172	180	210	287	324		29.296	31.735	35.932	32.321	3.35659	40.413	42.161	43.321	41.965	1.46387	1.29838	0.242293	0
	sll0711	ipk	isopentenyl monophosphate kinase	102	95	80	86	86	121		46.139	40.326	36.741	41.0687	4.74281	38.076	29.065	37.221	34.7873	4.97409	0.847053	0.00911163	0
	sll0712	cysM	cysteine synthase	180	169	186	193	253	260		78.925	69.537	82.802	77.088	6.82063	82.828	82.883	77.526	81.079	3.07711	1.05177	0.195495	0
	sll0716	lepB1, lepB	leader peptidase I (signal peptidase I)	58	84	86	77	92	107		42.084	57.196	63.355	54.2117	10.945	54.684	49.875	52.797	52.452	2.42299	0.967541	0.133696	0
	sll0720		RTX toxin activating protein homolog	3	4	0	10	5	2		2.897	3.625	0	2.174	1.9176	9.453	3.608	1.314	4.79167	4.19662	2.20408	0.357308	0
	sll0721	sll0721	unknown protein	154	163	163	307	351	393		17.051	16.936	18.323	17.4367	0.769738	33.27	29.037	29.591	30.6327	2.30073	1.7568	1.55557e-06	1
	sll0722		unknown protein	36	60	41	43	67	75		23.714	37.089	27.42	29.4077	6.90549	27.724	32.975	33.596	31.4317	3.22591	1.06883	0.567389	0
	sll0723	sll0723	unknown protein	594	603	599	535	598	646		47.916	45.646	49.058	47.54	1.7368	42.241	36.041	35.437	37.9063	3.76606	0.797357	6.39314e-09	1
	sll0726	pgm	phosphoglucomutase	828	1052	868	792	994	1087		208.372	248.437	221.778	226.196	20.3946	195.082	186.897	186.025	189.335	4.9964	0.837039	5.19698e-09	1
	sll0727		hypothetical protein	121	128	104	128	114	147		29.769	29.552	25.978	28.433	2.12886	30.823	20.955	24.594	25.4573	4.99033	0.895345	0.0183887	0
	sll0728	accA	acetyl-CoA carboxylase alpha subunit	130	126	151	169	218	249		56.827	51.686	67.016	58.5097	7.80229	72.307	71.199	74.019	72.5083	1.42074	1.23925	0.619229	0
	sll0729		probable DNA methyltransferase	86	111	93	99	69	95		42.982	52.06	47.192	47.4113	4.54297	48.429	25.766	32.288	35.4943	11.6668	0.748647	0.00196624	1
	sll0732		hypothetical protein	22	26	19	21	31	26		16.379	18.164	14.361	16.3013	1.90269	15.302	17.243	13.163	15.236	2.0408	0.934647	0.266237	0
	sll0733		unknown protein	78	77	45	63	87	107		74.33	68.857	43.538	62.2417	16.4274	58.761	61.943	69.34	63.348	5.42764	1.01777	0.353834	0
	sll0735		hypothetical protein	527	615	561	975	1439	1425		142.132	155.65	153.615	150.466	7.28854	257.376	289.968	261.354	269.566	17.7803	1.79154	9.59463e-12	1
	sll0736		hypothetical protein	129	157	147	237	359	412		45.084	51.49	52.16	49.578	3.90631	81.071	93.742	97.918	90.9103	8.7732	1.83368	6.17453e-07	1
	sll0737		hypothetical protein	198	217	144	178	314	314		32.833	33.768	24.244	30.2817	5.24963	28.89	38.903	35.409	34.4007	5.08209	1.13602	0.742577	0
	sll0738	modA	molybdate-binding periplasmic protein	25	32	14	32	26	43		13.186	15.839	7.497	12.174	4.26208	16.52	10.246	15.424	14.0633	3.35102	1.15519	0.95666	0
	sll0739	modBC	ATP-binding protein of molybdate ABC transporter	54	72	79	75	54	89		12.531	15.678	18.612	15.607	3.04112	17.034	9.362	14.044	13.48	3.86697	0.863715	0.0600415	0
	sll0740		hypothetical protein	73	40	65	57	88	71		44.215	22.735	39.971	35.6403	11.376	33.791	39.823	29.244	34.286	5.30684	0.962	0.271134	0
	sll0741	nifJ, Pfo	pyruvate flavodoxin oxidoreductase	311	304	231	205	278	313		37.046	33.981	27.937	32.988	4.63498	23.901	24.742	25.354	24.6657	0.729501	0.747716	6.09781e-07	1
	sll0742		hypothetical protein	30	23	37	45	50	56		28.588	20.568	35.798	28.318	7.61859	41.972	35.599	36.29	37.9537	3.49709	1.34027	0.499389	0
	sll0743		hypothetical protein	38	38	36	27	63	46		33.738	31.66	32.451	32.6163	1.04882	23.463	41.791	27.773	31.009	9.58294	0.95072	0.265943	0
	sll0744		hypothetical protein	98	104	93	102	134	119		40.722	40.553	39.235	40.17	0.814131	41.484	41.602	33.626	38.904	4.57126	0.968484	0.0818969	0
	sll0745	pfkA, pfkB2, sll0745	phosphofructokinase	117	134	106	134	175	199		43.439	46.687	39.957	43.361	3.36568	48.695	48.545	50.244	49.1613	0.940612	1.13377	0.69372	0
	sll0749	sll0749	hypothetical protein	159	157	159	211	258	253		113.638	105.298	115.376	111.437	5.38737	147.602	137.77	122.965	136.112	12.4019	1.22142	0.728685	0
	sll0750	hik8, sasA, sarA, sll0750	two-component sensor histidine kinase, KaiC-interacting protein, involved in circadian rhythm	226	315	268	258	332	423		84.127	110.035	101.286	98.4827	13.1795	94	92.336	107.078	97.8047	8.07392	0.993116	0.0396926	0
	sll0751	ycf22, sltB2	hypothetical protein YCF22	126	174	165	172	189	226		105.945	137.293	140.858	128.032	19.2108	141.553	118.735	129.226	129.838	11.4213	1.01411	0.12162	0
	sll0752	sll0752	hypothetical protein	130	167	177	272	263	273		64.522	77.781	89.192	77.165	12.3465	132.134	97.528	92.143	107.268	21.702	1.39012	0.138848	0
	sll0753	folD	FolD bifunctional protein	170	193	178	237	269	325		82.373	87.758	87.568	85.8997	3.05566	112.4	97.386	107.091	105.626	7.6135	1.22964	0.645071	0
	sll0754		ribosome binding factor A	191	239	197	212	368	393		203.745	239.245	213.358	218.783	18.3612	221.346	293.297	285.087	266.577	39.3854	1.21845	0.702644	0
	sll0755	tpx, 2-CP, 2-cys prx, ycf42	thioredoxin peroxidase	157	157	171	158	219	256		111.651	104.774	123.466	113.297	9.45408	109.977	116.362	123.804	116.714	6.92023	1.03016	0.147724	0
	sll0756		unknown protein	98	95	89	136	140	177		69.006	62.774	63.627	65.1357	3.37883	93.731	73.654	84.755	84.0467	10.0572	1.29033	0.442115	0
	sll0757	purF	amidophosphoribosyltransferase	1035	1127	918	1128	1279	1555		298.275	304.784	268.601	290.553	19.2878	318.176	275.393	304.747	299.439	21.8799	1.03058	0.0304787	0
	sll0759	sll0759	ABC transporter ATP-binding protein	247	271	288	413	499	660		101.456	104.457	120.105	108.673	10.0137	166.039	153.139	184.355	167.844	15.6861	1.54449	0.00040186	1
	sll0760	ycf38	hypothetical protein YCF38	526	500	462	683	741	979		254.872	227.351	227.283	236.502	15.9089	323.92	268.263	322.59	304.924	31.7566	1.28931	0.251469	0
	sll0761	sll0761	unknown protein	433	438	435	659	915	1001		515.78	489.601	526.084	510.488	18.8083	768.323	814.337	810.855	797.838	25.6203	1.56289	1.45975e-05	1
	sll0762	sll0762	unknown protein	235	211	215	335	407	502		287.105	241.906	266.686	265.232	22.6345	400.589	371.512	417.069	396.39	23.0669	1.4945	0.00417774	0
	sll0763	sll0763	hypothetical protein	68	61	58	128	151	209		81	68.186	70.144	73.11	6.90272	149.234	134.388	169.299	150.974	17.5204	2.06502	4.86185e-06	1
	sll0764	urtD, livG	urea transport system ATP-binding protein	191	269	213	314	439	519		72.999	96.478	82.652	84.043	11.8011	117.462	125.36	134.892	125.905	8.72776	1.4981	0.00341056	0
	sll0765		hypothetical protein	193	184	163	252	281	319		98.881	88.463	84.787	90.7103	7.31082	126.368	107.564	111.142	115.025	9.98519	1.26804	0.445246	0
	sll0766	radC	DNA repair protein RadC	84	122	135	150	187	215		49.209	67.069	80.295	65.5243	15.6005	86.008	81.85	85.652	84.5033	2.30474	1.28965	0.414656	0
	sll0767	rplT, rpl20, sll0767, rpl	50S ribosomal protein L20	889	974	905	1313	1731	1821		1076.91	1107.2	1113.05	1099.05	19.3999	1556.76	1566.68	1500.09	1541.18	35.9238	1.40228	0.0016819	1
	sll0771	glcP, gtr, tgr	glucose transport protein	250	348	366	350	507	544		76.195	99.53	113.254	96.3263	18.7361	104.408	115.452	112.75	110.87	5.75702	1.15098	0.820188	0
	sll0772	sll0772	probable porin; major outer membrane protein	248	250	207	346	488	411		64.807	61.306	54.92	60.3443	5.01316	88.497	95.279	73.037	85.6043	11.3997	1.4186	0.0467016	0
	sll0775		unknown protein	36	24	18	370	482	462		40.84	25.55	20.732	29.0407	10.4986	410.838	408.546	356.42	391.935	30.7779	13.4961	6.03415e-86	1
	sll0776	spkD, pknA, spdK, sll0776	serine/threonine kinase	76	53	45	873	1230	1274		21.469	14.05	12.907	16.142	4.64858	241.381	259.609	244.742	248.577	9.70038	15.3994	1.65023e-152	1
	sll0777		putative carboxypeptidase	46	53	60	508	631	645		21.488	23.233	28.456	24.3923	3.62578	232.264	220.228	204.894	219.129	13.7181	8.98351	2.79771e-100	1
	sll0778		ABC transporter, ATP-binding protein	86	79	74	418	531	594		15.541	13.397	13.577	14.1717	1.18929	73.933	71.694	72.996	72.8743	1.12445	5.14226	1.17786e-63	1
	sll0779	sll0779	unknown protein	201	263	216	501	563	597		32.465	39.862	35.421	35.916	3.72326	79.202	67.941	65.572	70.905	7.28239	1.97419	4.70287e-11	1
	sll0780		unknown protein	16	24	10	43	45	58		22.644	31.874	14.369	22.9623	8.75684	59.564	47.583	55.821	54.3227	6.12942	2.36573	0.00100651	1
	sll0781		hypothetical protein	131	160	152	242	270	293		120.034	137.577	141.405	133.005	11.3954	217.035	184.843	182.572	194.817	19.2751	1.46473	0.0145645	0
	sll0782		transcriptional regulator	18	49	27	41	52	60		6.954	17.764	10.59	11.7693	5.50065	15.503	15.009	15.763	15.425	0.383004	1.31061	0.610434	0
	sll0783	sll0783	unknown protein	67	63	158	30	102	34		59.485	52.489	142.422	84.7987	50.0257	26.07	67.661	20.528	38.0863	25.7619	0.449138	0.00168122	1
	sll0784	merR	nitrilase	27	24	59	24	59	33		11.122	9.278	24.676	15.0253	8.40842	9.677	18.159	9.244	12.36	5.02675	0.822611	0.200905	0
	sll0785		unknown protein	24	17	48	22	37	37		9.451	6.282	19.19	11.641	6.7269	8.479	10.886	9.908	9.75767	1.21052	0.838216	0.181944	0
	sll0786		unknown protein	6	8	13	7	15	5		4.444	5.56	9.775	6.593	2.81162	5.074	8.3	2.518	5.29733	2.89746	0.803478	0.29934	0
	sll0787		hypothetical protein	15	18	18	25	36	38		6.638	7.475	8.088	7.40033	0.727878	10.829	11.903	11.436	11.3893	0.538519	1.53903	0.202246	0
	sll0788	copM, sll0788	hypothetical protein	756	712	656	2167	3692	3115		548.547	484.801	483.264	505.537	37.2554	1538.98	2001.52	1537.03	1692.51	267.613	3.34794	1.48368e-35	1
	sll0789	copR, rre34, sll0789, rreC	two-component response regulator OmpR subfamily	222	276	196	834	1366	1094		136.193	158.892	122.081	139.055	18.5717	500.783	626.122	456.406	527.77	88.0177	3.7954	2.24119e-35	1
	sll0790	hik31, copS, sll0790, hikC, chk31	two-component sensor histidine kinase	142	180	166	808	1298	1051		44.222	52.603	52.486	49.7703	4.80535	246.285	302.014	222.577	256.959	40.78	5.16289	1.39625e-58	1
	sll0792	ziaR, smtB, pacR	Zinc-responsive repressor ZiaR	30	35	37	79	57	95		32.242	35.299	40.374	35.9717	4.10752	83.103	45.771	69.432	66.102	18.8875	1.83761	0.0160909	0
	sll0793	ziaB	hypothetical protein	4	7	16	30	33	32		5.246	8.614	21.303	11.721	8.4674	38.507	32.333	28.537	33.1257	5.03204	2.82618	0.00108543	1
	sll0794	cbiC, cobH, coaR, corR, merR	cobalt-dependent transcriptional regulator	120	119	118	151	171	229		46.234	43.025	46.159	45.1393	1.83145	56.943	49.225	60	55.3893	5.55298	1.22707	0.711521	0
	sll0797	nrsR, rppA, rre33, sll0797	redox-responsive and/or Ni(II)-responsive regulator, two-component response regulator OmpR subfamily	17	21	25	13	11	20		10.34	11.987	15.439	12.5887	2.6022	7.74	4.999	8.273	7.004	1.75671	0.556373	0.00173563	1
	sll0798	nrsS, rppB, hik30, rppA, NII	Ni(II)-sensor and/or redox sensor, two-component sensor histidine kinase	77	92	64	70	118	105		24.19	27.122	20.413	23.9083	3.36336	21.524	27.697	22.432	23.8843	3.33293	0.998996	0.228853	0
	sll0800		hypothetical protein	19	30	29	35	37	36		20.42	30.257	31.644	27.4403	6.11921	36.818	29.711	26.311	30.9467	5.36138	1.12778	0.81766	0
	sll0802		hypothetical protein	120	117	101	158	181	225		115.898	106.041	99.039	106.993	8.46969	149.36	130.611	147.778	142.583	10.3982	1.33264	0.247857	0
	sll0803		hypothetical protein	54	92	82	126	133	180		48.243	77.129	74.377	66.583	15.9424	110.177	88.776	109.356	102.77	12.1258	1.54348	0.0363969	0
	sll0804		hypothetical protein	124	163	140	198	262	270		39.041	48.159	44.753	43.9843	4.60734	61.017	61.633	57.809	60.153	2.0532	1.3676	0.0937327	0
	sll0807	rpe, cfxE, sll0807	pentose-5-phosphate-3-epimerase	1348	1485	1440	1349	1910	2153		834.134	862.311	904.685	867.043	35.5128	817.033	883.051	905.987	868.69	46.1831	1.0019	0.00377395	0
	sll0808	ISY508a	putative transposase [ISY508a: 1710788 - 1711753]	25	30	50	55	114	147		18.908	21.292	38.393	26.1977	10.6285	40.714	64.418	75.604	60.2453	17.8153	2.29965	0.000919219	1
	sll0809		hypothetical protein	11	8	11	17	16	27		7.019	4.791	7.127	6.31233	1.31862	10.618	7.628	11.717	9.98767	2.11612	1.58225	0.311376	0
	sll0810		unknown protein	57	82	43	55	104	108		43.57	58.82	33.371	45.2537	12.8078	41.149	59.396	56.14	52.2283	9.73212	1.15412	0.932228	0
	sll0811		unknown protein	7	13	15	21	12	28		8.701	15.163	18.93	14.2647	5.17333	25.548	11.144	23.667	20.1197	7.82985	1.41045	0.568095	0
	sll0812		hypothetical protein	92	80	84	81	144	150		85.394	69.682	79.16	78.0787	7.91162	73.587	99.863	94.681	89.377	13.9178	1.1447	0.836019	0
	sll0813	coxB, ctaC, ctaCII, cta2	cytochrome c oxidase subunit II	386	399	347	500	585	660		183.307	177.81	167.305	176.141	8.13056	232.404	207.565	213.141	217.703	13.0328	1.23596	0.527788	0
	sll0814	cruF	hypothetical protein	594	609	541	722	947	1185		279.3	268.716	258.268	268.761	10.5161	332.279	332.691	378.909	347.96	26.8037	1.29468	0.159057	0
	sll0815		unknown protein	90	128	115	162	162	218		48.546	64.791	62.979	58.772	8.9022	85.528	65.288	79.965	76.927	10.4564	1.30891	0.343589	0
	sll0816		probable oxidoreductase	98	101	93	162	231	235		37.657	36.419	36.282	36.786	0.757412	60.927	66.318	61.407	62.884	2.9836	1.70945	0.000144582	1
	sll0817	miaA, trpX	tRNA delta-2-isopentenylpyrophosphate (IPP) transferase	40	53	37	44	57	64		18.808	23.386	17.663	19.9523	3.02825	20.25	20.025	20.464	20.2463	0.219523	1.01474	0.333768	0
	sll0818		tetrapyrrole methylase family protein	105	142	133	145	205	253		53.603	68.027	68.935	63.5217	8.60181	72.452	78.192	87.832	79.492	7.77198	1.25142	0.534046	0
	sll0819	psaF, sll0819, psbF	photosystem I reaction center subunit III precursor (PSI-F), plastocyanin (cyt c553) docking protein	11565	11900	11928	8225	11665	12194		9958.54	9615.87	10428.1	10000.8	407.78	6932.14	7504.84	7140.49	7192.49	289.866	0.719188	1.26125e-19	1
	sll0821	cph2, sll0821	phytochrome-like protein	655	527	592	638	905	970		73.318	55.357	67.279	65.318	9.13967	69.899	75.687	73.836	73.1407	2.95599	1.11976	0.500579	0
	sll0822	sll0822, cyAbrB2, abrB, abrB2	hypothetical protein	1426	1554	1604	1833	2646	3043		1567.96	1603.46	1790.64	1654.02	119.641	1972.69	2173.76	2275.35	2140.6	154.032	1.29418	0.121349	0
	sll0823	sdhB, sll0823	probable succinate dehydrogenase iron-sulfur protein	221	271	236	379	515	584		128.415	147.769	139.227	138.47	9.69916	215.548	223.582	230.764	223.298	7.61197	1.61261	9.70493e-06	1
	sll0825	pcnB	polyA polymerase	96	96	96	149	159	197		32.907	30.881	33.41	32.3993	1.33875	49.991	40.722	45.922	45.545	4.64599	1.40574	0.103937	0
	sll0827		hypothetical protein	134	168	158	195	284	253		38.54	45.342	46.137	43.3397	4.1756	54.893	61.028	49.483	55.1347	5.77629	1.27215	0.414739	0
	sll0828	nylA	putative amidase	160	203	194	152	239	238		45.11	53.708	55.532	51.45	5.56583	41.945	50.345	45.631	45.9737	4.21047	0.89356	0.00239263	1
	sll0829	rapQ	probable methyltransferase	87	119	110	112	151	171		58.385	74.941	74.948	69.4247	9.56063	73.566	75.712	78.038	75.772	2.2366	1.09143	0.495781	0
	sll0830	fus	elongation factor EF-G	352	328	317	245	331	279		75.098	65.667	68.664	69.8097	4.81875	51.16	52.762	40.478	48.1333	6.67793	0.689494	2.28701e-09	1
	sll0832		hypothetical protein	14	22	18	23	24	52		13.166	19.415	17.186	16.589	3.16699	21.17	16.863	33.254	23.7623	8.49743	1.43242	0.392256	0
	sll0833	appC	probable oligopeptides ABC transporter permease protein	127	194	145	170	233	285		48.8	69.953	56.568	58.4403	10.7001	63.936	66.893	74.472	68.4337	5.43434	1.171	0.985481	0
	sll0834	bicA, sll0834	low affinity sulfate transporter	956	1585	1142	1389	1509	1990		241.862	376.297	293.335	303.831	67.8294	343.949	285.237	342.369	323.852	33.4506	1.06589	0.250207	0
	sll0837		periplasmic protein, function unknown	452	562	516	643	892	924		219.015	255.543	253.848	242.802	20.6176	304.95	322.929	304.467	310.782	10.5224	1.27998	0.182709	0
	sll0838	pyrF	orotidine 5' monophosphate decarboxylase	139	145	113	171	214	246		85.642	83.836	70.687	80.055	8.16302	103.121	98.512	103.071	101.568	2.64669	1.26873	0.469248	0
	sll0839		hypothetical protein	57	83	84	115	113	130		41.15	56.229	61.569	52.9827	10.5895	81.259	60.951	63.822	68.6773	10.9902	1.29622	0.497605	0
	sll0842	nplT	neopullulanase	172	232	177	211	243	252		48.302	61.139	50.466	53.3023	6.87246	57.997	50.986	48.125	52.3693	5.0793	0.982496	0.0416752	0
	sll0843		unknown protein	142	145	98	133	225	181		55.458	53.142	38.859	49.153	8.98976	50.841	65.655	48.071	54.8557	9.45449	1.11602	0.670825	0
	sll0844		tRNA (5-methylaminomethyl-2-thiouridylate)-methyltransferase	135	173	149	182	231	257		53.752	64.64	60.234	59.542	5.47689	70.928	68.72	69.587	69.745	1.11245	1.17136	0.966078	0
	sll0846	sll0846	hypothetical protein	104	102	88	354	660	602		144.329	132.835	123.992	133.719	10.1973	480.846	684.339	568.132	577.772	102.088	4.32081	2.94353e-33	1
	sll0847		unknown protein	90	84	100	115	114	101		63.687	55.78	71.845	63.7707	8.03283	79.65	60.272	48.603	62.8417	15.6822	0.985432	0.198744	0
	sll0848	dnaA	chromosomal replication initiator protein DnaA	49	79	55	158	181	168		15.634	23.654	17.817	19.035	4.14641	49.342	43.148	36.452	42.9807	6.44663	2.25798	9.18643e-07	1
	sll0849	psbD1, psbD, psbD-1, psbDI	photosystem II reaction center D2 protein	15324	17307	14723	13093	19665	24550		6205.19	6576.53	6052.97	6278.23	269.312	5189.24	5949.55	6760.31	5966.37	785.671	0.950326	0.0014738	1
	sll0851	psbC	photosystem II CP43 protein	23433	25931	23024	19768	28378	34431		7265.83	7545.15	7248.14	7353.04	166.608	5999.31	6574.24	7260.04	6611.2	631.175	0.899111	5.32252e-06	1
	sll0853	cpcU	hypothetical protein	146	185	185	224	362	430		111.601	132.703	143.574	129.293	16.257	167.589	206.743	223.52	199.284	28.7019	1.54134	0.00475194	0
	sll0854		hypothetical protein	140	179	198	258	322	333		64.763	77.704	92.994	78.487	14.1318	116.816	111.291	104.755	110.954	6.03756	1.41366	0.0487819	0
	sll0855		putative channel transporter	146	175	146	286	319	379		46.171	51.934	46.877	48.3273	3.14335	88.525	75.373	81.506	81.8013	6.58097	1.69265	1.86875e-05	1
	sll0856	rpoE, sigH, sigE	RNA polymerase ECF-type (group 3) sigma-E factor	96	101	100	224	266	241		73.382	72.448	77.608	74.4793	2.74946	167.589	151.916	125.275	148.26	21.3926	1.99062	6.77258e-07	1
	sll0857	sll0857, sigH	unknown protein	36	40	58	85	122	120		41.837	43.622	68.434	51.2977	14.8673	96.684	105.93	94.834	99.1493	5.94464	1.93282	0.00086389	1
	sll0858	sll0858	hypothetical protein	104	89	89	154	200	204		75.08	60.294	65.234	66.8693	7.52743	108.817	107.877	100.151	105.615	4.75525	1.57942	0.00620088	0
	sll0860		hypothetical protein	78	94	102	103	111	139		64.077	72.465	85.074	73.872	10.569	82.819	68.13	77.653	76.2007	7.45142	1.03152	0.260254	0
	sll0861		hypothetical protein	98	88	138	100	168	253		45.779	38.575	65.449	49.9343	13.9105	45.721	58.634	80.369	61.5747	17.5102	1.23311	0.761611	0
	sll0862		hypothetical protein	283	342	298	421	487	528		80.263	91.022	85.809	85.698	5.38036	116.867	103.196	101.834	107.299	8.31407	1.25206	0.413502	0
	sll0863		hypothetical protein	29	25	32	41	28	59		30.935	25.026	34.657	30.206	4.85671	42.807	22.316	42.799	35.974	11.8282	1.19096	1	0
	sll0864		hypothetical protein	17	17	27	34	34	51		15.38	14.432	24.8	18.204	5.73194	30.107	22.982	31.376	28.155	4.52466	1.54664	0.20327	0
	sll0865	uvrC	excinuclease ABC subunit C	59	73	66	121	158	137		13.451	15.617	15.276	14.7813	1.16465	27	26.913	21.239	25.0507	3.30129	1.69475	0.00345408	0
	sll0867		hypothetical protein	173	153	149	139	227	225		61.362	50.926	53.657	55.315	5.41195	48.256	60.157	54.271	54.228	5.95062	0.980349	0.0737857	0
	sll0868	lipA, lip	lipoic acid synthetase	61	51	35	66	109	124		28.682	22.503	16.709	22.6313	5.98753	30.375	38.293	39.65	36.106	5.00935	1.5954	0.0665634	0
	sll0869	aat	Leu/Phe-tRNA-protein transferase	39	38	34	54	79	99		28.014	25.614	24.795	26.141	1.67296	37.965	42.397	48.358	42.9067	5.21521	1.64136	0.0280729	0
	sll0871		hypothetical protein	111	107	81	101	171	200		110.955	100.368	82.205	97.8427	14.5404	98.815	127.71	135.952	120.826	19.5022	1.2349	0.729447	0
	sll0872		unknown protein	452	489	441	433	635	688		493.202	500.711	488.556	494.156	6.13344	462.441	517.687	510.514	496.881	30.0405	1.00551	0.017269	0
	sll0873	napC	carboxynorspermidine decarboxylase	179	139	112	86	129	134		65.945	48.054	41.892	51.9637	12.494	31.01	35.508	33.571	33.363	2.2562	0.642045	5.13039e-06	1
	sll0875		hypothetical protein	114	138	94	162	222	202		62.916	71.471	52.671	62.3527	9.41265	87.509	91.541	75.813	84.9543	8.16929	1.36248	0.194753	0
	sll0876	ruvA	Holliday junction DNA helicase RuvA	126	170	145	342	403	498		84.956	107.563	99.261	97.26	11.4356	225.699	203.018	228.341	219.019	13.9204	2.2519	4.87263e-15	1
	sll0877		hypothetical protein	199	254	188	442	455	572		62.244	74.553	59.702	65.4997	7.94277	135.315	106.331	121.666	121.104	14.5002	1.84893	1.39984e-07	1
	sll0886		hypothetical protein	130	157	157	239	330	358		66.366	75.213	81.375	74.318	7.54442	119.421	125.869	124.284	123.191	3.36	1.65762	5.26777e-05	1
	sll0887		putative modulator of DNA gyrase; PmbA homolog	372	387	352	433	511	622		118.958	116.132	114.283	116.458	2.35445	135.525	122.089	135.261	130.958	7.6822	1.12451	0.471728	0
	sll0888		hypothetical protein	35	97	60	108	98	155		26.193	68.122	45.589	46.6347	20.984	79.11	54.797	78.884	70.9303	13.9723	1.52098	0.158064	0
	sll0891	citH, ldh, mdh	malate dehydrogenase	575	575	454	493	613	765		252.896	237.32	202.731	230.982	25.676	212.228	201.438	228.806	214.157	13.7856	0.927159	0.00163135	1
	sll0892	panD	aspartate 1-decarboxylase	54	62	50	69	80	93		52.869	56.962	49.701	53.1773	3.64031	66.12	58.52	61.918	62.186	3.80708	1.16941	0.938549	0
	sll0895	cysQ, amtA	CysQ protein homolog	106	94	89	111	169	195		51.89	43.181	44.234	46.435	4.75342	53.184	61.811	64.915	59.97	6.07833	1.29148	0.439905	0
	sll0896	ruvC	Holliday juction resolvase RuvC	25	34	26	49	73	88		21.271	27.147	22.46	23.626	3.10669	40.806	46.406	50.917	46.043	5.06526	1.94883	0.00192525	1
	sll0897	dnaJ, dnaJ1, dnaJ4	DnaJ protein, heat shock protein 40, molecular chaperone	436	430	427	617	854	1036		164.874	152.59	163.939	160.468	6.83826	228.367	241.285	266.415	245.356	19.3479	1.529	0.000169064	1
	sll0898		hypothetical protein	358	405	284	533	588	641		138.305	146.826	111.394	132.175	18.4943	201.542	169.723	168.402	179.889	18.7637	1.36099	0.0979495	0
	sll0899	glmU	UDP-N-acetylglucosamine pyrophosphorylase	301	346	326	347	430	575		94.147	101.557	103.526	99.7433	4.94555	106.231	100.489	122.304	109.675	11.3079	1.09957	0.35351	0
	sll0900	hisG	ATP phosphoribosyltransferase	175	178	182	204	271	296		118.553	113.158	125.18	118.964	6.02151	135.266	137.168	136.364	136.266	0.95478	1.14544	0.727825	0
	sll0901	purE, ade6	phosphoribosylaminoimidazole carboxylase	71	109	80	79	102	111		57.338	82.604	65.594	68.512	12.8833	62.444	61.545	60.959	61.6493	0.747977	0.899833	0.0290138	0
	sll0902	argF	ornithine carbamoyltransferase	368	374	362	392	584	524		170.234	162.354	170.019	167.536	4.48874	177.487	201.845	164.84	181.391	18.8088	1.0827	0.256425	0
	sll0905	maf	hypothetical protein	94	128	99	409	427	428		68.554	87.6	73.304	76.486	9.9137	291.949	232.668	212.265	245.627	41.3926	3.2114	2.26849e-22	1
	sll0909	dnaJ	unknown protein	39	37	42	340	440	557		24.344	21.673	26.617	24.2113	2.47467	207.722	205.202	236.434	216.453	17.3502	8.94014	2.56032e-81	1
	sll0910		unknown protein	52	96	70	485	585	778		20.42	35.377	27.909	27.902	7.4785	186.415	171.64	207.763	188.606	18.1609	6.75959	2.31513e-65	1
	sll0911		unknown protein	25	27	28	140	199	257		27.702	28.075	31.5	29.0923	2.09342	151.837	164.751	193.657	170.082	21.4135	5.84627	1.81494e-30	1
	sll0912		ABC transporter ATP binding protein	137	101	163	107	198	240		30.742	21.268	37.136	29.7153	7.98366	23.501	33.196	36.624	31.107	6.80634	1.04683	0.435535	0
	sll0913		hypothetical protein	91	83	58	132	151	146		64.394	55.116	41.67	53.7267	11.4255	91.424	79.834	70.257	80.505	10.5994	1.49842	0.0889511	0
	sll0914		unknown protein	70	72	72	81	131	131		26.541	25.618	27.716	26.625	1.05152	30.06	37.11	33.777	33.649	3.52674	1.26381	0.575884	0
	sll0915	pqqE	periplasmic protease	271	282	298	336	419	420		73.785	72.051	82.377	76.071	5.52955	89.541	85.235	77.764	84.18	5.95896	1.1066	0.400193	0
	sll0916	cbiC, cobH	precorrin isomerase, precorrin-8X methylmutase	23	50	21	42	61	67		15.081	30.765	13.98	19.942	9.38915	26.955	29.884	29.875	28.9047	1.68847	1.44944	0.311215	0
	sll0920	ppc	phosphoenolpyruvate carboxylase	1590	1485	1408	1466	1726	1897		219.591	192.458	197.428	203.159	14.4459	198.168	178.1	178.163	184.81	11.5681	0.909683	4.74543e-05	1
	sll0921	rre25, ssp1, sll0921	two-component response regulator NarL subfamily	178	124	127	151	199	225		114.097	74.588	82.651	90.4453	20.8759	94.735	95.304	98.077	96.0387	1.78803	1.06184	0.368003	0
	sll0922		unknown protein	162	206	207	504	455	539		197.919	236.173	256.762	230.285	29.8602	602.677	415.327	447.809	488.604	100.116	2.12174	3.52089e-09	1
	sll0923	epsB	unknown protein	1637	1752	1651	2296	2871	3443		309.108	310.447	316.518	312.024	3.9488	424.342	405.044	442.111	423.832	18.5388	1.35833	0.00786474	0
	sll0924		hypothetical protein	89	112	90	151	158	129		68.766	81.207	70.602	73.525	6.71584	114.194	91.212	67.781	91.0623	23.2069	1.23852	0.752352	0
	sll0925		hypothetical protein	100	87	113	137	156	174		70.414	57.487	80.785	69.562	11.6723	94.42	82.072	83.319	86.6037	6.7978	1.24499	0.670953	0
	sll0926		hypothetical protein	100	120	120	159	195	172		42.669	48.049	51.986	47.568	4.67709	66.404	62.166	49.908	59.4927	8.56677	1.25069	0.608892	0
	sll0927	metX	S-adenosylmethionine synthetase	1680	1864	1682	1904	2274	2563		585.711	609.834	595.373	596.973	12.1408	649.715	592.34	607.652	616.569	29.7087	1.03283	0.0107536	0
	sll0928	apcD, sll0928	allophycocyanin-B	2463	2562	2626	2368	2809	3349		2173.24	2121.36	2352.48	2215.69	121.271	2045.06	1851.83	2009.51	1968.8	102.846	0.888571	2.48055e-07	1
	sll0930		unknown protein	116	106	144	153	206	206		83.743	71.811	105.547	87.0337	17.107	108.11	111.113	101.133	106.785	5.12017	1.22694	0.729929	0
	sll0931		hypothetical protein	102	131	182	208	252	213		92.866	111.923	168.236	124.342	39.1896	185.355	171.422	131.877	162.885	27.7424	1.30998	0.426282	0
	sll0932		hypothetical protein	167	186	146	193	256	277		70.625	73.815	62.688	69.0427	5.72978	79.888	80.889	79.662	80.1463	0.653019	1.16082	0.859904	0
	sll0933		hypothetical protein	545	681	623	798	1142	1316		489.956	574.513	568.641	544.37	47.2153	702.175	767.067	804.542	757.928	51.7918	1.3923	0.00762419	0
	sll0934	ccmA	carboxysome formation protein CcmA	1581	1587	1541	1823	2458	2679		642.018	604.761	635.341	627.373	19.8654	724.575	745.768	739.81	736.718	10.9297	1.17429	0.925941	0
	sll0936		putative oxidoreductase	160	205	165	216	288	306		45.559	54.777	47.701	49.3457	4.82406	60.199	61.271	59.253	60.241	1.00966	1.2208	0.697884	0
	sll0938	sll0938	aspartate transaminase	70	58	71	213	316	239		25.525	19.847	26.286	23.886	3.51851	76.021	86.093	59.265	73.793	13.5521	3.08938	8.59429e-14	1
	sll0939	sll0939	hypothetical protein	148	153	125	255	424	303		167.899	162.881	143.975	158.252	12.616	283.145	359.385	233.756	292.095	63.2909	1.84576	0.00010867	1
	sll0943		unknown protein	38	43	26	42	52	85		24.578	26.099	17.074	22.5837	4.83174	26.589	25.129	37.387	29.7017	6.69561	1.31518	0.594826	0
	sll0944		hypothetical protein	222	265	227	205	267	241		192.321	215.433	199.659	202.471	11.8098	173.824	172.819	141.979	162.874	18.1026	0.804431	7.78243e-06	1
	sll0945	glgA, glgA1, glnA1	glycogen synthase	631	683	573	633	830	905		188.695	191.665	173.97	184.777	9.47593	185.274	185.445	184.039	184.919	0.76717	1.00077	0.00729334	0
	sll0947	lrtA	light repressed protein A homolog	738	772	791	683	1052	1008		549.431	539.344	597.891	562.222	31.2993	497.69	585.166	510.328	531.061	47.2802	0.944576	0.000818801	1
	sll0980		unknown protein	136	174	135	283	279	356		48.967	58.791	49.35	52.3693	5.56462	99.732	75.055	87.166	87.3177	12.3392	1.66734	0.000297449	1
	sll0981		unknown protein	85	104	121	125	119	160		73.193	84.038	105.785	87.672	16.5971	105.352	76.56	93.692	91.868	14.4824	1.04786	0.342894	0
	sll0982		unknown protein	167	258	201	242	347	395		185.048	268.275	226.127	226.483	41.6146	262.461	287.279	297.644	282.461	18.0795	1.24716	0.519647	0
	sll0983		hypothetical protein	84	125	107	139	236	231		39.111	54.616	50.582	48.103	8.04427	63.346	82.099	73.141	72.862	9.37961	1.51471	0.0223529	0
	sll0984		hypothetical protein	9	14	7	15	18	30		8.634	12.604	6.818	9.352	2.95907	14.085	12.902	19.572	15.5197	3.55892	1.6595	0.244004	0
	sll0985	pamA	unknown protein	89	103	111	149	172	213		18.681	20.288	23.655	20.8747	2.53837	30.611	26.974	30.403	29.3293	2.04243	1.40502	0.086927	0
	sll0986	ISY120f	putative transposase [ISY120f(partial copy): 664387 - 664775]	56	48	61	145	146	182		62.052	49.912	68.626	60.1967	9.49395	157.26	120.873	137.142	138.425	18.2274	2.29955	2.84552e-07	1
	sll0990		glutathione-dependent formaldehyde dehydrogenase	245	246	213	309	333	384		94.65	89.183	83.546	89.1263	5.55222	116.841	96.119	100.883	104.614	10.8532	1.17378	0.931695	0
	sll0992		putative esterase	127	166	114	124	167	200		65.536	80.386	59.727	68.5497	10.6541	62.63	64.387	70.184	65.7337	3.95296	0.95892	0.0483726	0
	sll0993	kchX	potassium channel	142	132	115	138	159	160		55.458	48.377	45.6	49.8117	5.08318	52.752	46.396	42.494	47.214	5.17769	0.94785	0.0416731	0
	sll0994		hypothetical protein	76	98	114	105	202	162		40.235	48.687	61.276	50.066	10.5881	54.408	79.901	58.323	64.2107	13.7285	1.28252	0.514734	0
	sll0995		hypothetical protein	196	270	203	288	354	339		120.761	156.108	126.986	134.618	18.8691	173.678	162.96	142.037	159.558	16.0924	1.18526	0.977251	0
	sll0996		hypothetical protein	287	277	252	329	422	448		90.761	82.204	80.911	84.6253	5.35283	101.835	99.71	96.345	99.2967	2.76824	1.17337	0.934646	0
	sll0997		hypothetical protein	391	389	348	378	545	558		153.544	143.35	138.747	145.214	7.5725	145.288	159.904	149.013	151.402	7.59514	1.04261	0.0857767	0
	sll0998	ycf30, rbcR, lysR	LysR family transcriptional regulator	537	523	531	659	883	894		221.848	202.757	222.723	215.776	11.2833	266.47	272.552	251.161	263.394	11.0222	1.22068	0.613507	0
	sll1001	sltC1	ATP-binding protein of ABC transporter	100	106	102	167	183	231		54.767	54.477	56.716	55.32	1.21764	89.519	74.882	86.032	83.4777	7.64552	1.509	0.0134113	0
	sll1002	ycf22, sltB1	hypothetical protein YCF22	131	195	143	209	215	278		40.974	57.236	45.412	47.874	8.40591	63.984	50.244	59.131	57.7863	6.968	1.20705	0.833435	0
	sll1003	hik13	two-component sensor histidine kinase	52	46	52	237	264	304		11.228	9.321	11.4	10.6497	1.15387	50.088	42.59	44.638	45.772	3.8755	4.29797	1.79912e-31	1
	sll1004	cruG	hypothetical protein	64	101	86	94	116	109		23.16	34.298	31.597	29.685	5.80995	33.294	31.364	26.824	30.494	3.32158	1.02725	0.284147	0
	sll1005		MazG protein homolog	38	35	23	52	63	53		20.118	17.388	12.363	16.623	3.93369	26.945	24.92	19.081	23.6487	4.08324	1.42265	0.337402	0
	sll1006		unknown protein	77	90	83	95	131	138		30.072	32.985	32.911	31.9893	1.66087	36.315	38.226	36.651	37.064	1.02025	1.15864	0.901426	0
	sll1009	frpC, sll1009	unknown protein	2522	2862	2353	15396	20044	20588		608.95	648.481	576.829	611.42	35.8898	3638.53	3615.99	3380.51	3545.01	142.904	5.798	5.35582e-171	1
	sll1011	rfrJ, dnaJ	hypothetical protein	86	70	68	69	108	141		45.361	34.648	36.416	38.8083	5.74322	35.622	42.562	50.575	42.9197	7.48291	1.10594	0.662059	0
	sll1017	amt2, amt1, amt	ammonium/methylammonium permease	265	300	225	366	405	445		85.507	90.838	73.71	83.3517	8.76506	115.589	97.637	97.644	103.623	10.3626	1.24321	0.560227	0
	sll1018	pyrC	dihydroorotase	242	280	289	369	433	531		78.262	84.974	94.89	86.042	8.36529	116.8	104.624	116.778	112.734	7.02347	1.31022	0.156461	0
	sll1019	gloB	hydroxyacylglutathione hydrolase	158	159	161	221	255	338		87.538	82.666	90.563	86.9223	3.98434	119.843	105.557	127.347	117.582	11.0695	1.35273	0.122765	0
	sll1020		probable glycosyltransferase	71	94	117	165	134	182		37.04	46.018	61.97	48.3427	12.6265	84.251	52.23	64.567	67.016	16.1504	1.38627	0.259218	0
	sll1021		hypothetical protein	600	666	486	702	790	968		127.248	132.545	104.646	121.48	14.817	145.719	125.179	139.606	136.835	10.5467	1.1264	0.517836	0
	sll1022		hypothetical protein	285	298	292	393	493	530		167.647	164.498	174.391	168.845	5.05419	226.269	216.673	212.012	218.318	7.26946	1.29301	0.190231	0
	sll1023	sucC	succinyl-CoA synthetase beta chain	221	272	239	425	477	522		78.582	90.76	86.282	85.208	6.15963	147.912	126.723	126.222	133.619	12.3806	1.56815	0.000166032	1
	sll1024		hypothetical protein	84	97	79	179	180	207		43.662	47.314	41.691	44.2223	2.85307	91.067	69.904	73.169	78.0467	11.3935	1.76487	0.000296101	1
	sll1025		hypothetical protein	274	414	317	499	618	715		99.659	141.305	117.061	119.342	20.9165	177.643	167.942	176.849	174.145	5.38632	1.45921	0.00563749	0
	sll1027	gltD	NADH-dependent glutamate synthase small subunit	1168	1134	1032	993	1418	1486		337.284	307.296	302.567	315.716	18.8278	280.662	305.94	291.812	292.805	12.6682	0.927432	0.000169057	1
	sll1028	ccmK2, ccmK, sll1029, sll1028	carbon dioxide concentrating mechanism protein CcmK	904	1314	1012	678	1023	1015		1242.49	1694.77	1412.19	1449.82	228.477	912.086	1050.53	948.687	970.433	71.7361	0.669348	1.09822e-14	1
	sll1029	ccmK1, ccmK, sll1029	carbon dioxide concentrating mechanism protein CcmK	577	819	573	384	537	552		736.403	980.879	742.478	819.92	139.428	479.681	512.06	479.083	490.275	18.869	0.597954	4.70093e-18	1
	sll1030	ccmL	carbon dioxide concentrating mechanism protein CcmL, putative carboxysome assembly protein	432	723	502	360	508	556		611.393	960.211	721.322	764.309	178.338	498.679	537.164	535.111	523.651	21.651	0.685131	2.39803e-09	1
	sll1031	ccmM	carbon dioxide concentrating mechanism protein CcmM, putative carboxysome structural protein	2048	2872	2082	1480	1887	1963		425.5	559.945	439.177	474.874	73.9903	300.963	292.919	277.346	290.409	12.0069	0.61155	3.58082e-22	1
	sll1032	ccmN	carbon dioxide concentrating mechanism protein CcmN, putative carboxysome assembly protein	270	376	296	202	242	324		159.48	208.412	177.51	181.801	24.7466	116.782	106.798	130.143	117.908	11.7131	0.648555	2.64138e-12	1
	sll1033		probable protein phosphatase	730	758	642	744	878	970		155.975	151.982	139.269	149.075	8.72406	155.592	140.163	140.94	145.565	8.69232	0.976453	0.00288791	1
	sll1035	upp, uraP	uracil phosphoribosyltransferase	134	129	154	149	171	187		88.268	79.741	102.993	90.334	11.7629	96.065	84.159	83.767	87.997	6.98984	0.974129	0.0564923	0
	sll1036	sll1036	hypothetical protein	103	114	97	153	205	232		50.249	52.19	48.045	50.1613	2.07389	73.057	74.722	76.968	74.9157	1.96268	1.49349	0.0132741	0
	sll1037		unknown protein	105	122	91	165	188	218		30.506	33.262	26.843	30.2037	3.22016	46.92	40.809	43.071	43.6	3.08965	1.44353	0.0502851	0
	sll1039		hypothetical protein	147	157	115	178	190	195		62.724	62.864	49.82	58.4693	7.49087	74.339	60.572	56.582	63.831	9.31631	1.0917	0.454675	0
	sll1040		unknown protein	178	193	161	639	727	846		33.216	33.797	30.503	32.5053	1.75824	116.711	101.361	107.357	108.476	7.73597	3.33719	1.30504e-44	1
	sll1041	sltC2	similar to sulfate transport ATP-binding protein CysA	47	74	66	77	119	126		25.74	38.031	36.699	33.49	6.74466	41.275	48.693	46.927	45.6317	3.87493	1.36255	0.272623	0
	sll1043	pnp	polyribonucleotide nucleotidyltransferase	1983	2177	2038	2240	2934	3106		394.232	406.143	411.36	403.912	8.77931	435.872	435.809	419.916	430.532	9.19407	1.06591	0.0464079	0
	sll1045	mutT	mutator MutT protein	36	41	36	43	63	48		37.561	40.143	38.135	38.613	1.35574	43.912	49.112	34.057	42.3603	7.6465	1.09705	0.708474	0
	sll1049	sll1049	hypothetical protein	322	401	350	404	441	501		81.464	95.202	89.901	88.8557	6.9284	100.04	83.359	86.194	89.8643	8.92566	1.01135	0.0307636	0
	sll1051	cpcF	phycocyanin alpha-subunit phycocyanobilin lyase	27	41	39	44	55	50		17.951	25.58	26.325	23.2853	4.63466	28.632	27.321	22.606	26.1863	3.16919	1.12458	0.810112	0
	sll1052		hypothetical protein	45	40	22	36	59	52		51.459	42.924	25.542	39.975	13.2078	40.293	50.409	40.437	43.713	5.79935	1.09351	0.739056	0
	sll1053		hypothetical protein	484	596	540	693	898	1095		132.79	153.447	150.419	145.552	11.1554	186.095	184.079	204.299	191.491	11.1378	1.31562	0.0736358	0
	sll1054		hypothetical protein	69	112	98	139	159	206		52.463	79.912	75.651	69.342	14.7721	103.442	90.324	106.512	100.093	8.59804	1.44346	0.0780616	0
	sll1056	purL, purI	phosphoribosylformyl glycinamidine synthetase II	491	564	506	544	753	888		91.267	98.379	95.493	95.0463	3.57698	98.972	104.576	112.248	105.265	6.66479	1.10752	0.340056	0
	sll1057	trx, trxM2, TrxZ, trxC	thioredoxin M	86	104	90	128	127	143		96.795	109.845	102.846	103.162	6.53074	141.009	106.798	109.452	119.086	19.0319	1.15436	0.833247	0
	sll1058	dapB	dihydrodipicolinate reductase	245	208	184	212	280	298		126.886	101.089	96.751	108.242	16.2912	107.465	108.346	104.954	106.922	1.76006	0.987802	0.0618086	0
	sll1059	adk	adenylate kinase	79	114	86	116	111	133		62.046	84.02	68.576	71.5473	11.2843	89.172	65.135	71.035	75.114	12.5269	1.04985	0.338525	0
	sll1060		hypothetical protein	278	281	277	413	562	622		39.344	37.319	39.802	38.8217	1.32134	57.21	59.426	59.863	58.833	1.42244	1.51547	0.000308192	1
	sll1061		unknown protein	37	17	25	35	73	59		30.749	13.258	21.094	21.7003	8.76125	28.469	45.327	33.344	35.7133	8.67516	1.64575	0.140708	0
	sll1062		unknown protein	24	32	36	33	56	66		27.227	34.067	41.465	34.253	7.12082	36.642	47.466	50.917	45.0083	7.44809	1.314	0.559604	0
	sll1063		hypothetical protein	18	26	23	31	34	45		11.695	15.853	15.172	14.24	2.23018	19.714	16.505	19.883	18.7007	1.90338	1.31325	0.617201	0
	sll1064		hypothetical protein	112	135	144	129	189	195		28.136	31.825	36.728	32.2297	4.31027	31.719	35.474	33.313	33.502	1.88462	1.03948	0.226835	0
	sll1068		unknown protein	50	67	58	62	99	108		49.632	62.411	58.454	56.8323	6.54202	60.238	73.424	72.904	68.8553	7.46736	1.21155	0.831602	0
	sll1069	fabF, fabJ	3-oxoacyl-[acyl-carrier-protein] synthase II	1030	1251	1104	1176	1552	1797		353.069	402.412	384.22	379.9	24.9535	394.558	397.484	418.892	403.645	13.2854	1.0625	0.0601097	0
	sll1070	tktA, sll1070	transketolase	7130	6993	6852	6778	9209	9695		1518.88	1397.95	1481.98	1466.27	61.9803	1413.25	1465.73	1404.48	1427.82	33.1243	0.973777	0.000538858	1
	sll1071		hypothetical protein	164	158	148	231	357	423		84.936	76.789	77.821	79.8487	4.43587	117.096	138.141	148.978	134.738	16.2111	1.68742	0.000127612	1
	sll1072		hypothetical protein	174	181	171	332	334	441		111.035	108.388	110.789	110.071	1.46241	207.362	159.244	191.373	185.993	24.506	1.68976	4.6923e-05	1
	sll1074	leuS	leucyl-tRNA synthetase	946	1107	1041	1146	1502	1562		155.428	170.678	173.651	166.586	9.77649	184.291	184.381	174.523	181.065	5.66572	1.08692	0.14366	0
	sll1076	pacL, ziaA	cation-transporting ATPase PacL	170	246	230	297	346	323		25.234	34.266	34.662	31.3873	5.33262	43.149	38.372	32.604	38.0417	5.28026	1.21201	0.779936	0
	sll1077	speB2, speB, sll1077	agmatinase	223	253	255	213	299	288		81.524	86.795	94.648	87.6557	6.6042	76.215	81.669	71.599	76.4943	5.04081	0.872668	0.000208617	1
	sll1078	hypA2, hypA	putative hydrogenase expression/formation protein HypA	37	27	44	35	61	40		43.709	29.931	52.773	42.1377	11.5018	40.469	53.84	32.134	42.1477	10.9499	1.00024	0.431278	0
	sll1079	hypB, hypB2	putative hydrogenase expression/formation protein HypB	83	69	93	81	126	101		51.583	40.241	58.682	50.1687	9.3015	49.272	58.507	42.686	50.155	7.94738	0.999728	0.249531	0
	sll1080	sll1080	ABC transport system substrate-binding protein	168	180	178	129	182	183		68.029	68.399	73.18	69.8693	2.87308	51.128	55.063	50.393	52.1947	2.51109	0.747033	3.97728e-07	1
	sll1081	sll1081	ABC transport system permease protein	17	53	37	36	43	68		8.648	25.3	19.109	17.6857	8.41675	17.924	16.343	23.523	19.2633	3.77273	1.08921	0.793453	0
	sll1082	nrtD	ABC transport system ATP-binding protein	33	59	40	57	66	79		17.667	29.641	21.742	23.0167	6.08792	29.868	26.4	28.761	28.343	1.77138	1.23141	0.810201	0
	sll1084		hypothetical protein	240	239	209	965	1219	1370		39.614	37.019	35.025	37.2193	2.30105	155.901	150.332	153.777	153.337	2.81049	4.11981	2.37467e-76	1
	sll1085	glpD, glyD, glpL	glycerol-3-phosphate dehydrogenase	105	142	136	777	968	1096		27.092	34.382	35.627	32.367	4.6105	196.223	186.608	192.305	191.712	4.83485	5.92307	9.55077e-102	1
	sll1086	sll1086	unknown protein	200	243	182	179	230	259		183.258	208.945	169.314	187.172	20.1034	160.534	157.459	161.386	159.793	2.06571	0.853721	0.000157217	1
	sll1087		similar to sodium/glucose cotransporter	598	641	609	776	1001	980		166.626	167.606	172.285	168.839	3.02428	211.633	208.392	185.694	201.906	14.1335	1.19585	0.840867	0
	sll1089		periplasmic protein, function unknown	368	469	453	558	611	660		245.806	293.974	307.207	282.329	32.3145	364.804	304.924	299.792	323.173	36.1444	1.14467	0.688637	0
	sll1091	chlP, ggr	geranylgeranyl hydrogenase	5429	6243	5346	4164	5639	6122		1902.03	2052.5	1901.59	1952.04	87.0012	1427.88	1476.07	1458.56	1454.17	24.3946	0.744948	1.65627e-19	1
	sll1092		hypothetical protein	60	58	59	50	80	62		66.484	60.31	66.376	64.39	3.5338	54.228	66.232	46.719	55.7263	9.84241	0.86545	0.035492	0
	sll1094		putative transposase	12	18	14	24	22	16		16.983	23.906	20.117	20.3353	3.46666	33.245	23.263	15.399	23.969	8.94392	1.17869	1	0
	sll1095		hypothetical protein	34	41	33	68	63	93		22.925	25.942	22.59	23.819	1.84619	44.876	31.737	42.642	39.7517	7.03021	1.66891	0.030628	0
	sll1096	rpsL, rps12, rps, sll1096, rps12-6803	30S ribosomal protein S12	909	1010	1001	1348	1844	2095		1023.1	1066.76	1143.87	1077.91	61.1526	1485	1550.68	1603.51	1546.39	59.3696	1.43462	0.000492236	1
	sll1097	rpsG, rps7, rps, sll1097	30S ribosomal protein S7	622	953	870	1009	1363	1635		566.303	814.222	804.204	728.243	140.334	899.148	927.173	1012.3	946.206	58.9273	1.2993	0.193337	0
	sll1098	fus, fusB, fusA	elongation factor EF-G	2883	3422	3118	3171	4181	4795		595.52	663.321	653.908	637.583	36.7304	641.106	645.266	673.554	653.309	17.6559	1.02466	0.00561214	0
	sll1099	tufA, tuf	elongation factor Tu	4695	6192	5591	6130	7453	8767		1677.78	2076.45	2028.51	1927.58	217.657	2144.08	1989.92	2130.5	2088.16	85.3528	1.08331	0.137199	0
	sll1101	rpsJ, rps10, rps, sll1101	30S ribosomal protein S10	223	296	237	302	452	452		300.716	374.572	324.481	333.256	37.7019	398.603	455.404	414.498	422.835	29.3039	1.2688	0.351907	0
	sll1102	gtrA, sll1102	integral membrane protein (small) of a TRAP-type permease that mediates sodium-dependent glutamate transport GtrA	206	212	222	365	454	541		163.588	157.984	178.989	166.854	10.8766	283.7	269.369	292.156	281.742	11.519	1.68856	1.99642e-06	1
	sll1103	gtrB, sll1103	integral membrane protein (large) of a TRAP-type permease that mediates sodium-dependent glutamate transport GtrB	493	619	439	908	1036	1081		158.005	186.168	142.849	162.341	21.9825	284.833	248.079	235.603	256.172	25.5933	1.57799	0.000114017	1
	sll1104	gtrC, glnH, sll1104	periplasmic substrate-binding protein of a TRAP-type permease that mediates sodium-dependent glutamate transport GtrC	163	148	147	307	349	422		78.449	66.843	71.83	72.374	5.82209	144.618	125.497	138.117	136.077	9.72231	1.8802	1.12748e-07	1
	sll1106		hypothetical protein	914	1011	872	2427	3047	3613		759.584	788.447	735.758	761.263	26.3846	1974.15	1891.94	2041.88	1969.33	75.0825	2.58692	3.42885e-46	1
	sll1107		type IV pilus biogenesis protein PilI homolog	147	155	158	334	327	388		81.129	80.275	88.533	83.3123	4.54135	180.421	134.838	145.62	153.626	23.8229	1.84398	2.03028e-06	1
	sll1108	surE	stationary-phase survival protein SurE homolog	128	185	176	124	159	178		66.292	89.911	92.544	82.9157	14.4566	62.857	61.525	62.69	62.3573	0.725642	0.752057	8.51722e-06	1
	sll1109		hypothetical protein	234	328	326	200	295	358		171.53	225.626	242.622	213.259	37.1244	143.494	161.567	178.459	161.173	17.4858	0.755762	1.76832e-06	1
	sll1110	prfA, sueB	peptide chain release factor 1	273	309	300	309	424	556		106.62	113.247	118.956	112.941	6.17369	118.118	123.723	147.667	129.836	15.6943	1.14959	0.775078	0
	sll1112	aroQ	3-dehydroquinate dehydratase	152	189	161	240	271	341		142.007	165.699	152.715	153.474	11.8642	219.462	189.166	216.647	208.425	16.7381	1.35805	0.100931	0
	sll1118		hypothetical protein	60	75	57	70	131	121		78.683	92.296	75.892	82.2903	8.77681	89.849	128.354	107.907	108.703	19.2648	1.32097	0.401294	0
	sll1119		hypothetical protein	288	322	236	245	263	286		113.721	119.315	94.613	109.216	12.9525	94.688	77.591	76.798	83.0257	10.1077	0.760195	9.55512e-07	1
	sll1120		chromosome segregation protein SMC1	302	380	323	323	418	467		35.944	42.441	39.031	39.1387	3.24984	37.627	37.17	37.798	37.5317	0.324673	0.958941	0.00282785	1
	sll1121		hypothetical protein	79	105	88	149	154	194		14.646	18.268	16.564	16.4927	1.81205	27.038	21.332	24.459	24.2763	2.85738	1.47195	0.0450738	0
	sll1123		hypothetical protein	83	111	109	146	177	205		46.164	57.935	61.552	55.217	8.04601	79.48	73.554	77.537	76.857	3.02095	1.39191	0.104911	0
	sll1124	plpA, hik3	two-component sensor histidine kinase, phytochrome-like protein	460	568	534	795	843	1053		47.925	55.532	56.485	53.314	4.69127	81.069	65.62	74.604	73.7643	7.75865	1.38358	0.017649	0
	sll1127	menB	1,4-dihydroxy-2-naphthoate synthase	403	455	400	605	629	788		208.715	221.132	210.328	213.392	6.75167	306.68	243.392	277.528	275.867	31.6767	1.29277	0.204591	0
	sll1129	todF	2-hydroxy-6-oxohepta-2,4-dienoate hydrolase	79	76	51	290	285	416		38.021	34.325	24.921	32.4223	6.75408	136.61	102.483	136.153	125.082	19.5726	3.8579	3.63666e-22	1
	sll1130		unknown protein	1019	1069	1074	1171	1611	1724		1255.67	1236.14	1343.67	1278.49	57.2832	1412.34	1483.21	1444.67	1446.74	35.4802	1.1316	0.47115	0
	sll1131		unknown protein	141	125	126	216	297	325		140.942	117.253	127.874	128.69	11.8655	211.328	221.812	220.921	218.02	5.81283	1.69416	6.87421e-05	1
	sll1132		unknown protein	171	211	165	279	373	362		50.502	58.477	49.475	52.818	4.92767	80.649	82.305	72.703	78.5523	5.13289	1.48723	0.00572098	0
	sll1135	ahp	unknown protein	51	59	73	112	130	119		21.761	23.624	31.625	25.67	5.24063	46.775	41.444	34.53	40.9163	6.13953	1.59394	0.0304175	0
	sll1138		hypothetical protein	66	67	73	110	107	170		37.888	36.093	42.547	38.8427	3.33123	61.806	45.893	66.365	58.0213	10.748	1.49375	0.0759396	0
	sll1142		hypothetical protein	122	127	127	172	193	237		100.223	97.905	105.926	101.351	4.12783	138.299	118.46	132.4	129.72	10.1875	1.2799	0.397267	0
	sll1143	uvrD, mutU	ATP-dependent helicase PcrA	530	511	483	594	702	751		95.655	86.546	88.505	90.2353	4.79469	104.93	94.662	92.173	97.255	6.76225	1.07779	0.180318	0
	sll1144		hypothetical protein	85	100	87	199	272	288		39.706	43.836	41.261	41.601	2.08589	90.985	94.932	91.487	92.468	2.1486	2.22274	9.83359e-12	1
	sll1147	hik2, sll1147	glutathione S-transferase	65	98	79	133	128	177		67.327	95.257	83.08	81.888	14.0031	134.838	99.059	124.676	119.524	18.4374	1.45961	0.0919668	0
	sll1150		hypothetical protein	1180	1238	1262	1475	2131	2233		666.683	656.371	723.912	682.322	36.3852	815.664	899.554	857.943	857.72	41.9454	1.25706	0.273902	0
	sll1151		unknown protein	383	471	418	633	763	881		90.341	104.255	100.104	98.2333	7.14314	146.141	134.467	141.317	140.642	5.86623	1.43171	0.0019736	1
	sll1154	norA	putative antibiotic efflux protein	188	192	182	247	342	324		64.136	61.466	63.038	62.88	1.34199	82.475	87.172	75.166	81.6043	6.05017	1.29778	0.267432	0
	sll1155		hypothetical protein	160	177	187	209	283	339		200.62	208.266	238.058	215.648	19.7806	256.496	265.122	289.058	270.225	16.8702	1.25309	0.47351	0
	sll1156	ISY120b	putative transposase [ISY120b: 1385747 - 1386548]	62	87	78	169	196	257		62.411	82.183	79.717	74.7703	10.7743	166.509	147.412	175.928	163.283	14.5291	2.18379	8.49495e-09	1
	sll1157	ISY120b	putative transposase [ISY120b: 1385747 - 1386548]	32	36	20	141	136	176		32.907	34.741	20.882	29.51	7.52813	141.92	104.493	123.08	123.164	18.7136	4.17365	2.24015e-16	1
	sll1158		hypothetical protein	48	38	30	35	35	42		49.361	36.671	31.322	39.118	9.26511	35.228	26.892	29.371	30.497	4.28055	0.779616	0.0247914	0
	sll1159		probable bacterioferritin comigratory protein	64	44	46	59	58	81		41.773	26.95	30.483	33.0687	7.74239	37.692	28.284	35.953	33.9763	5.0058	1.02745	0.398837	0
	sll1160		hypothetical protein	22	25	22	18	43	46		19.532	20.829	19.831	20.064	0.679168	15.642	28.524	27.773	23.9797	7.23039	1.19516	1	0
	sll1161	cya3	probable adenylate cyclase	28	20	28	24	37	30		11.912	7.984	12.094	10.6633	2.32215	9.993	11.761	8.679	10.1443	1.54656	0.951329	0.310768	0
	sll1162		hypothetical protein	25	11	28	15	16	30		15.142	6.252	17.218	12.8707	5.82516	8.892	7.241	12.357	9.49667	2.61105	0.737854	0.0847131	0
	sll1163		unknown protein	27	13	13	20	12	23		28.378	12.822	13.872	18.3573	8.69402	20.575	9.423	16.439	15.479	5.63764	0.843205	0.217415	0
	sll1164		hypothetical protein	34	59	43	31	36	60		13.886	22.612	17.83	18.1093	4.3697	12.392	10.985	16.664	13.347	2.9575	0.737023	0.00953673	0
	sll1165	mutS, fdv	DNA mismatch repair protein	167	226	175	228	247	264		26.146	33.204	27.817	29.0557	3.68844	34.938	28.893	28.108	30.6463	3.73736	1.05475	0.212153	0
	sll1166		hypothetical protein	124	133	134	171	197	171		48.165	48.479	52.845	49.8297	2.61607	65.011	57.172	45.169	55.784	9.99356	1.11949	0.612173	0
	sll1167	pbp, pbp6, ampH, pbpD, sll1167	unknown protein	69	119	85	127	168	194		23.766	38.463	29.725	30.6513	7.39216	42.815	43.234	45.441	43.83	1.41081	1.42995	0.098907	0
	sll1169		hypothetical protein	11	8	11	19	21	37		6.579	4.49	6.679	5.916	1.23596	11.122	9.384	15.049	11.8517	2.90213	2.00332	0.0375206	0
	sll1170		unknown protein	29	37	31	80	59	105		7.851	9.4	8.521	8.59067	0.776846	21.198	11.934	19.331	17.4877	4.89937	2.03566	0.00271048	1
	sll1172	thrC	threonine synthase	519	544	481	443	575	641		193.699	190.524	182.261	188.828	5.9046	161.825	160.337	162.686	161.616	1.18836	0.85589	5.37776e-07	1
	sll1173		hypothetical protein	35	51	51	42	86	72		20.42	27.922	30.21	26.184	5.12118	23.984	37.488	28.566	30.0127	6.86725	1.14622	0.941157	0
	sll1174		unknown protein	82	72	109	93	148	115		42.623	35.12	57.523	45.0887	11.4032	47.314	57.477	40.65	48.4803	8.47391	1.07522	0.556482	0
	sll1178		probable carbamoyl transferase	458	544	537	585	691	673		106.278	118.459	126.515	117.084	10.1883	132.866	119.801	106.2	119.622	13.3339	1.02168	0.0440187	0
	sll1180	hlyB	toxin secretion ABC transporter ATP-binding protein	2675	2814	2520	3031	3449	3921		377.834	372.987	361.382	370.734	8.45417	419.03	363.98	376.623	386.544	28.8349	1.04265	0.0268222	0
	sll1181	hlyD	similar to hemolysin secretion protein	1966	2213	1874	2425	2844	3182		481.203	508.298	465.697	485.066	21.5616	580.95	520.093	529.636	543.56	32.7306	1.12059	0.341121	0
	sll1182	petC3, petC	cytochrome b6-f complex alternative iron-sulfur subunit (Rieske iron sulfur protein)	112	117	103	201	229	295		119.473	117.12	111.552	116.048	4.06779	209.861	182.514	213.997	202.124	17.1082	1.74172	3.97872e-05	1
	sll1184	ho1, ho, ho-1, hox1	heme oxygenase	5411	4852	5230	3938	5404	5554		3209.36	2700.56	3149.43	3019.78	278.076	2286.12	2394.76	2240.16	2307.01	79.3928	0.763967	2.09476e-11	1
	sll1185	hemF	coproporphyrinogen III oxidase, aerobic (oxygen-dependent)	1224	1094	1112	1087	1544	1625		513.08	430.341	473.257	472.226	41.3791	445.979	483.568	463.222	464.256	18.8158	0.983123	0.00716806	0
	sll1186		hypothetical protein	257	245	247	232	383	348		169.29	151.445	165.19	161.975	9.34683	149.578	188.497	155.887	164.654	20.8882	1.01654	0.097611	0
	sll1187	lgt, umpA	prolipoprotein diacylglyceryl transferase	252	299	239	330	494	445		126.835	141.222	122.131	130.063	9.94635	162.568	185.769	152.311	166.883	17.1412	1.28309	0.30334	0
	sll1188		hypothetical protein	171	178	191	236	310	326		148.139	144.706	167.995	153.613	12.5726	200.109	200.651	192.054	197.605	4.81465	1.28638	0.301668	0
	sll1189	glcE	glycolate oxidase subunit GlcE	179	230	174	198	238	265		58.82	70.923	58.051	62.598	7.21991	63.682	58.432	59.217	60.4437	2.83181	0.965585	0.0188773	0
	sll1191		hypothetical protein	54	46	45	84	126	98		74.22	59.33	62.795	65.4483	7.79154	113.002	129.39	91.597	111.33	18.9519	1.70103	0.0157142	0
	sll1192		hypothetical protein	23	25	15	35	39	49		23.317	23.783	15.439	20.8463	4.68868	34.729	29.54	33.781	32.6833	2.76317	1.56782	0.169916	0
	sll1193		hypothetical protein	198	225	206	290	408	422		170.496	181.813	180.097	177.469	6.09916	244.416	262.492	247.112	251.34	9.75153	1.41625	0.0143761	0
	sll1194	psbU	photosystem II 12 kDa extrinsic protein	1741	1792	1832	1775	2530	2455		1885.31	1821.02	2014.18	1906.84	98.3655	1881.33	2046.97	1807.87	1912.06	122.474	1.00274	0.00617171	0
	sll1196	pfkA, pfkB1, sll1196	phosphofructokinase	318	321	298	587	754	695		125.567	118.945	119.469	121.327	3.68128	226.866	222.447	186.624	211.979	22.069	1.74717	2.3994e-07	1
	sll1198	trmD	tRNA (guanine-N1)-methyltransferase	969	772	778	602	1037	972		597.027	446.353	486.674	510.018	78.0024	363.035	477.37	407.257	415.887	57.654	0.815437	6.68407e-05	1
	sll1200		hypothetical protein	149	147	153	141	182	216		54.332	50.301	56.644	53.759	3.21009	50.324	49.585	53.562	51.157	2.11531	0.951599	0.0213619	0
	sll1201		hypothetical protein	339	330	325	375	402	449		182.857	167.039	177.985	175.96	8.10103	197.982	162.011	164.699	174.897	20.037	0.993959	0.0258494	0
	sll1202		iron(III) dicitrate-binding protein of ABC transporter, FecB homolog	17	14	17	10	15	21		6.983	5.396	7.09	6.48967	0.948653	4.02	4.603	5.866	4.82967	0.943643	0.744209	0.0747267	0
	sll1203		hypothetical protein	13	10	9	4	19	20		5.771	4.166	4.056	4.66433	0.959978	1.738	6.302	6.038	4.69267	2.56222	1.00607	0.704167	0
	sll1204		similar to macrolide efflux protein	20	9	15	19	15	33		6.68	2.821	5.086	4.86233	1.9392	6.211	3.743	7.495	5.81633	1.90688	1.1962	1	0
	sll1205	pchR, sll1205	transcriptional regulator	70	83	72	120	146	212		30.599	34.047	31.954	32.2	1.73711	51.342	47.684	63.02	54.0153	8.00988	1.67749	0.00298568	1
	sll1206	iutA	ferric aerobactin receptor, FhuA homolog	81	81	78	117	160	184		13.589	12.752	13.286	13.209	0.423779	19.213	20.056	20.993	20.0873	0.890414	1.52073	0.0196012	0
	sll1209	lig, ligA	DNA ligase	191	192	168	170	236	276		40.749	38.439	36.39	38.526	2.1808	35.499	37.619	40.043	37.7203	2.27369	0.979088	0.0340038	0
	sll1212	gmd, rfbD	GDP-mannose 4,6-dehydratase	837	898	889	1048	1366	1502		329.592	331.833	355.42	338.948	14.3088	403.919	401.891	402.211	402.674	1.09029	1.18801	0.902964	0
	sll1213	wcaG, sll1213	GDP-fucose synthetase	700	774	675	796	963	1091		319.677	331.701	312.973	321.45	9.4891	355.802	328.584	338.821	341.069	13.7475	1.06103	0.0657093	0
	sll1214	acsF, AT103, cycI, ycf59, chlAI, pNIL34, sll1214	hypothetical protein YCF59	4752	4590	4607	3858	5625	6087		1892.08	1715.01	1862.39	1823.16	94.8282	1503.51	1673.37	1648.16	1608.35	91.66	0.882175	1.45317e-06	1
	sll1217		unknown protein	84	90	80	97	167	168		53.129	53.418	51.372	52.6397	1.1073	60.049	78.917	72.259	70.4083	9.56917	1.33755	0.279484	0
	sll1218	ycf39	hypothetical protein YCF39	215	268	211	223	259	301		139.693	163.404	139.19	147.429	13.837	141.815	125.731	132.995	133.514	8.05453	0.905613	0.00127066	1
	sll1219		hypothetical protein	197	203	189	195	254	305		258.344	249.815	251.641	253.267	4.49089	250.292	248.87	271.997	257.053	12.9614	1.01495	0.0720932	0
	sll1220	hoxE, sll1220	putative diaphorase subunit of the bidirectional hydrogenase	139	135	99	69	86	69		114.189	104.072	82.572	100.278	16.1464	55.48	52.785	38.547	48.9373	9.09863	0.488018	1.72732e-10	1
	sll1221	hoxF, sll1221	diaphorase subunit of the bidirectional hydrogenase	229	246	260	112	166	180		61.299	61.794	70.661	64.5847	5.26808	29.344	33.199	32.766	31.7697	2.11182	0.491907	2.95465e-23	1
	sll1222	sll1222	hypothetical protein	141	154	148	89	121	144		94.623	96.982	100.839	97.4813	3.13794	58.459	60.669	65.716	61.6147	3.71978	0.632066	1.85696e-10	1
	sll1223	hoxU, sll1223	diaphorase subunit of the bidirectional hydrogenase	170	159	163	76	111	133		101.674	89.238	98.978	96.63	6.54204	44.489	49.601	54.093	49.3943	4.80533	0.51117	2.60565e-15	1
	sll1224	hoxY, sll1224	hydrogenase subunit of the bidirectional hydrogenase	71	91	113	39	59	82		55.458	66.702	89.614	70.5913	17.407	29.816	34.432	43.556	35.9347	6.99217	0.509052	8.89965e-08	1
	sll1225	sll1225	unknown protein	43	42	45	32	36	34		40.977	37.558	43.538	40.691	3.00024	29.847	25.632	22.033	25.8373	3.91104	0.634964	0.000240839	1
	sll1226	hoxH, sll1226	hydrogenase subunit of the bidirectional hydrogenase	277	276	229	174	232	268		83.357	77.941	69.966	77.088	6.73613	51.25	52.163	54.844	52.7523	1.86807	0.684313	3.78958e-10	1
	sll1228	hik4	two-component hybrid sensor and regulator	203	250	235	249	348	403		45.768	52.893	53.793	50.818	4.39652	54.948	58.621	61.788	58.4523	3.42312	1.15023	0.787952	0
	sll1229	hik41	two-component hybrid sensor and regulator	107	144	108	123	158	178		40.355	50.965	41.355	44.225	5.85839	45.405	44.523	45.653	45.1937	0.593903	1.0219	0.164227	0
	sll1231	mtfB, gumH	mannosyltransferase	34	38	33	56	74	97		12.15	12.743	11.973	12.2887	0.403294	19.587	19.758	23.572	20.9723	2.253	1.70664	0.0135375	0
	sll1232		hypothetical protein	51	45	57	63	60	71		38.777	32.107	44.001	38.295	5.96163	46.884	34.085	36.711	39.2267	6.76018	1.02433	0.358465	0
	sll1233		hypothetical protein	101	131	93	129	169	163		48.939	59.566	45.752	51.419	7.23322	61.18	61.183	53.71	58.691	4.31367	1.14143	0.770042	0
	sll1234	ahcY, sll1234	adenosylhomocysteinase	3346	3763	3274	3193	4078	4967		1122.73	1184.88	1115.36	1140.99	38.1875	1048.65	1022.36	1133.38	1068.13	58.018	0.936141	1.38876e-05	1
	sll1236	sll1236	unknown protein	23	29	31	459	682	458		25.685	30.39	35.148	30.4077	4.73152	501.698	569.035	347.813	472.849	113.398	15.5503	1.55954e-66	1
	sll1237	hemK	N(5)-glutamine methyltransferase	113	120	103	103	158	146		53.841	53.655	49.827	52.441	2.2657	48.035	56.247	47.307	50.5297	4.96472	0.963553	0.0620809	0
	sll1239		unknown protein	93	126	121	723	1233	1391		74.266	94.421	98.102	88.9297	12.8318	565.099	735.656	755.378	685.378	104.63	7.70696	2.26865e-82	1
	sll1240		unknown protein	24	20	34	252	389	384		21.713	16.979	31.23	23.3073	7.25804	223.143	262.94	236.246	240.776	20.2816	10.3305	2.06364e-64	1
	sll1241		unknown protein	32	49	61	295	542	535		18.08	25.979	34.991	26.35	8.4616	163.133	228.793	205.553	199.16	33.2936	7.55824	2.18675e-45	1
	sll1242	ccr-1, ccr1	hypothetical protein	1093	1329	936	908	1060	1288		290.94	331.971	252.958	291.956	39.5163	236.565	210.812	233.148	226.842	13.9868	0.776971	4.28216e-09	1
	sll1244	rplI, rpl9, rpl	50S ribosomal protein L9	1022	961	947	1018	1442	1695		954.811	842.523	898.267	898.534	56.1445	930.885	1006.56	1076.88	1004.77	73.0153	1.11824	0.418154	0
	sll1245	cytM	cytochrome cM	88	132	112	150	199	220		97.51	137.257	126.001	120.256	20.4868	162.683	164.751	165.777	164.404	1.57597	1.36711	0.138546	0
	sll1247		hypothetical protein	463	448	435	197	256	307		144.502	131.209	137.839	137.85	6.64651	60.178	59.695	65.157	61.6767	3.02372	0.447419	3.70495e-37	1
	sll1249	panC, kcy	pantothenate synthetase/cytidylate kinase	122	191	169	220	309	339		33.928	49.845	47.717	43.83	8.64114	59.882	64.204	64.11	62.732	2.46862	1.43126	0.0363526	0
	sll1250		hypothetical protein	9	27	18	30	34	42		9.973	28.075	20.25	19.4327	9.07864	32.537	28.148	31.648	30.7777	2.32033	1.58381	0.202191	0
	sll1251		hypothetical protein	43	51	45	98	108	140		20.695	23.034	21.989	21.906	1.17171	46.165	38.836	45.821	43.6073	4.13567	1.99066	5.0789e-05	1
	sll1252	ylmH	hypothetical protein	46	62	54	47	67	82		25.29	31.987	30.142	29.1397	3.45918	25.291	27.521	30.657	27.823	2.69572	0.954815	0.149224	0
	sll1253	pcnB	similar to polyA polymerase	119	118	114	174	147	174		18.038	16.785	17.544	17.4557	0.631153	25.815	16.648	17.936	20.133	4.96272	1.15338	0.828251	0
	sll1254		hypothetical protein	137	165	149	173	290	239		56.435	63.783	62.317	60.845	3.88888	69.752	89.255	66.951	75.3193	12.1496	1.23789	0.630033	0
	sll1255	ISY203c	putative transposase [ISY203c: 1728942 - 1730115]	32	28	24	32	31	54		13.493	11.079	10.274	11.6153	1.67518	13.207	9.766	15.484	12.819	2.87868	1.10363	0.74839	0
	sll1256	ISY100p	putative transposase [ISY100p: 1725405 - 1726350]	9	1	7	4	6	6		10.721	1.118	8.466	6.76833	5.02155	4.664	5.34	4.86	4.95467	0.347801	0.732036	N.D.	0
	sll1257	ISY100p	putative transposase [ISY100p: 1725405 - 1726350]	0	0	0	0	0	0		0	0	0	0	0	0	0	0	0	0	N.D.	N.D.	0
	sll1258	dcd	dCTP deaminase	69	84	87	97	115	120		50.84	58.08	65.083	58.001	7.12183	69.954	63.308	60.127	64.463	5.01428	1.11141	0.623279	0
	sll1260	rpsB, rps2, rps	30S ribosomal protein S2	1524	1596	1542	1783	2422	2731		806.825	792.9	828.834	809.52	18.1179	923.905	958.021	983.214	955.047	29.7662	1.17977	1	0
	sll1261	tsf	elongation factor TS	896	872	905	1093	1429	1666		584.82	534.099	599.724	572.881	34.403	698.258	696.871	739.471	711.533	24.2047	1.24203	0.405972	0
	sll1262	ndhN, sll1262	hypothetical protein	480	573	612	482	636	771		423.53	474.449	548.256	482.078	62.712	416.267	419.282	462.625	432.725	25.9383	0.897623	0.00013764	1
	sll1263	sll1263	cation efflux system protein	201	243	266	210	282	362		92.383	104.808	124.128	107.106	15.9968	94.471	96.84	113.146	101.486	10.1674	0.947523	0.0172834	0
	sll1265		unknown protein	1008	1124	1043	1612	1593	1894		72.807	76.185	76.487	75.1597	2.04306	113.962	85.968	93.03	97.6533	14.5584	1.29928	0.167357	0
	sll1267		unknown protein	799	1036	993	1043	1528	1533		579.747	705.412	731.526	672.228	81.1485	740.726	828.365	756.425	775.172	46.7305	1.15314	0.761808	0
	sll1268	urf	unknown protein	361	436	350	770	874	939		99.617	112.903	98.058	103.526	8.15805	207.97	180.196	176.208	188.125	17.3018	1.81717	4.96925e-10	1
	sll1270	glnHP, bgtB	periplasmic substrate-binding and integral membrane protein of the ABC-type Bgt permease for basic amino acids and glutamine BgtB	1018	1051	1010	1004	1168	1147		274.038	265.496	276.041	271.858	5.60022	264.532	234.916	209.971	236.473	27.3138	0.869839	3.54286e-06	1
	sll1271	sll1271	probable porin; major outer membrane protein	482	433	503	546	770	677		120.24	101.364	127.397	116.334	13.4489	133.315	143.516	114.848	130.56	14.5313	1.12229	0.542527	0
	sll1272		unknown protein	165	238	181	232	288	321		91.772	124.221	102.21	106.068	16.5649	126.297	119.681	121.412	122.463	3.43101	1.15458	0.829822	0
	sll1273		unknown protein	316	309	314	958	1236	1208		95.094	87.26	95.936	92.7633	4.78458	282.17	277.901	247.209	269.093	19.0722	2.90086	1.01e-39	1
	sll1274		hypothetical protein	110	101	75	140	164	176		91.416	78.767	63.282	77.8217	14.0908	113.878	101.831	99.466	105.058	7.72905	1.34999	0.292278	0
	sll1275	pyk2, pk, pyk	pyruvate kinase 2	597	643	599	649	970	1063		144.149	145.693	146.843	145.562	1.35179	153.378	174.991	174.543	167.637	12.351	1.15166	0.723162	0
	sll1276		ATP-binding protein of ABC transporter	116	148	128	160	216	219		30.993	37.107	34.722	34.274	3.08152	41.841	43.119	39.791	41.5837	1.67886	1.21327	0.765322	0
	sll1277	recF	RecF protein	50	62	47	90	105	92		18.564	21.601	17.717	19.294	2.04231	32.706	29.127	23.228	28.3537	4.78609	1.46956	0.134435	0
	sll1280		hypothetical protein	141	138	183	166	212	223		68.09	62.537	89.724	73.4503	14.3643	78.461	76.491	73.232	76.0613	2.64085	1.03555	0.217437	0
	sll1281	psbZ, ycf9	photosystem II PsbZ protein	247	324	316	169	265	327		560.421	689.849	727.936	659.402	87.8099	375.306	449.231	504.542	443.026	64.841	0.671861	1.09351e-09	1
	sll1282	ribH	riboflavin synthase beta subunit	367	333	404	246	424	441		317.936	270.713	355.34	314.663	42.4083	208.589	274.439	259.803	247.61	34.5767	0.786906	1.70603e-05	1
	sll1283	spoIID	similar to stage II sporulation protein D	543	662	634	801	962	1125		198.003	226.528	234.72	219.75	19.274	285.882	262.092	278.969	275.648	12.2378	1.25437	0.302819	0
	sll1284		esterase	182	267	223	207	289	324		126.904	174.706	157.869	153.16	24.2465	141.272	150.56	153.632	148.488	6.43524	0.969498	0.0286609	0
	sll1285		hypothetical protein	58	71	62	106	134	122		26.403	30.33	28.656	28.463	1.9706	47.23	45.576	37.768	43.5247	5.05355	1.52917	0.0361074	0
	sll1286		transcriptional regulator	280	162	180	158	206	236		186.156	101.071	121.501	136.243	44.4168	102.815	102.328	106.7	103.948	2.396	0.76296	0.0012918	1
	sll1289		hypothetical protein	111	119	102	125	125	178		81.367	81.858	75.912	79.7123	3.30033	89.684	68.46	88.731	82.2917	11.988	1.03236	0.229794	0
	sll1290	rnb, synRNB	probable ribonuclease II	341	371	409	412	578	569		73.078	74.61	88.991	78.893	8.77861	86.419	92.548	82.923	87.2967	4.87215	1.10652	0.395995	0
	sll1291	rre12, taxP2, taxP, sll1291	two-component response regulator PatA subfamily	583	571	436	222	221	222		207.301	190.528	157.401	185.077	25.3927	77.262	58.713	53.681	63.2187	12.4194	0.341581	3.79562e-34	1
	sll1292	rre11, taxY2, taxY, sll1292	two-component response regulator CheY subfamily	357	320	349	591	669	734		418.279	351.836	415.157	395.091	37.4922	677.747	585.64	584.826	616.071	53.4145	1.55932	0.000339374	1
	sll1293	taxW2, taxW, sll1293	unknown protein	236	292	261	430	611	674		216.245	251.078	242.808	236.71	18.1995	385.641	418.294	419.977	407.971	19.3564	1.7235	4.48309e-08	1
	sll1294	taxD2, sll1294	methyl-accepting chemotaxis protein	1468	1627	1622	2127	2317	2602		219.956	228.765	246.746	231.822	13.6542	311.931	259.383	265.124	278.813	28.8246	1.2027	0.760977	0
	sll1296	hik39, cheA, taxAY2, taxAY, sll1296	two-component hybrid sensor and regulator	663	801	700	1013	1095	1251		102.454	116.156	109.825	109.478	6.85757	153.217	126.426	131.464	137.036	14.238	1.25171	0.357345	0
	sll1297	pobA	probable dioxygenase, Rieske iron-sulfur component	22	27	35	45	39	65		9.276	10.684	14.984	11.648	2.9736	18.572	12.287	18.638	16.499	3.64785	1.41647	0.363981	0
	sll1298	clcD	putative carboxymethylenebutenolidase	201	191	191	255	406	417		116.321	103.726	112.223	110.757	6.42426	144.438	175.547	164.108	161.364	15.7349	1.45693	0.0150508	0
	sll1299	ackA	acetate kinase	144	129	153	192	251	257		49.719	41.796	53.634	48.383	6.03102	64.884	64.75	60.342	63.3253	2.58451	1.30883	0.287844	0
	sll1300		putative methyltransferase	68	99	107	117	120	161		45.849	62.64	73.248	60.579	13.8153	77.213	60.452	73.821	70.4953	8.86159	1.16369	0.942131	0
	sll1304	sll1304	unknown protein	631	646	693	878	1251	1250		313.181	300.877	349.211	321.09	25.1188	426.522	463.905	421.898	437.442	23.0342	1.36237	0.0240403	0
	sll1305	sll1305	probable hydrolase	447	491	523	603	891	903		215.861	222.505	256.423	231.596	21.7556	285.013	321.477	296.542	301.011	18.6382	1.29972	0.154888	0
	sll1306	sll1306	periplasmic protein, function unknown	340	410	395	501	643	712		144.643	163.679	170.61	159.644	13.4455	208.611	204.379	205.983	206.324	2.13655	1.2924	0.156555	0
	sll1307	sll1307	periplasmic protein, function unknown	555	506	510	551	832	779		450.753	385.645	420.537	418.978	32.582	438.004	504.865	430.244	457.704	41.0262	1.09243	0.312091	0
	sll1308		probable oxidoreductase	133	85	106	120	151	159		76.35	45.79	61.781	61.307	15.2855	67.425	64.765	62.071	64.7537	2.67702	1.05622	0.395071	0
	sll1314	dctP	putative C4-dicarboxylase binding protein, periplasmic protein	470	518	527	639	810	857		181.574	187.792	206.707	192.024	13.0901	241.623	233.802	225.149	233.525	8.2405	1.21612	0.636329	0
	sll1315		unknown protein	263	284	308	337	451	457		106.497	107.918	126.626	113.68	11.2338	133.566	136.448	125.844	131.953	5.483	1.16073	0.846723	0
	sll1316	petC, petC1	cytochrome b6-f complex iron-sulfur subunit (Rieske iron sulfur protein)	1290	1430	1361	1229	1738	1955		1018.75	1059.76	1091.26	1056.59	36.3543	949.977	1025.5	1049.92	1008.47	52.1055	0.954455	0.000175266	1
	sll1317	petA	apocytochrome f, component of cytochrome b6/f complex	2856	2949	2617	2407	3436	3890		1240.85	1202.34	1154.4	1199.2	43.3143	1023.58	1115.38	1149.33	1096.09	65.0565	0.914022	1.38492e-05	1
	sll1318		hypothetical protein	23	34	34	56	45	78		14.743	20.451	22.127	19.107	3.87113	35.134	21.551	34	30.2283	7.53615	1.58206	0.122499	0
	sll1319		hypothetical protein	28	19	16	41	29	40		12.128	7.723	7.036	8.96233	2.76298	17.382	9.385	11.782	12.8497	4.10401	1.43374	0.45615	0
	sll1321	atp1	hypothetical protein	4374	4871	4695	3041	4761	5002		5298.52	5537.14	5774.31	5536.66	237.896	3605.57	4309.04	4120.52	4011.71	364.139	0.724572	7.15492e-16	1
	sll1322	atpI, atpB, sll1322	ATP synthase A chain of CF(0)	5176	6088	5627	4478	5810	6507		2971.34	3279.63	3279.63	3176.87	177.988	2516.08	2491.96	2540.22	2516.09	24.13	0.792003	3.51754e-16	1
	sll1323	atpG, atp, sll1323	ATP synthase subunit b' of CF(0)	1680	1951	1776	1465	2166	2239		1667.65	1817.37	1789.89	1758.31	79.7036	1423.36	1606.42	1511.41	1513.73	91.5546	0.860903	2.24367e-08	1
	sll1324	atpF, sll1324	ATP synthase B chain (subunit I) of CF(0)	1457	1610	1595	1499	1980	2079		1157.03	1199.78	1285.98	1214.27	65.6839	1165.12	1174.78	1122.72	1154.21	27.6913	0.950539	5.92196e-05	1
	sll1325	atpD, atpH, sll1325	ATP synthase delta chain of CF(1)	1432	1710	1574	1282	1726	1808		1100.49	1233.2	1228.11	1187.27	75.1915	964.306	991.043	944.878	966.742	23.1787	0.814257	4.82091e-12	1
	sll1326	atpA	ATP synthase alpha chain	6008	6158	5947	4757	6469	7127		1703.95	1638.92	1712.44	1685.1	40.2174	1320.51	1370.79	1374.57	1355.29	30.1781	0.804277	3.61904e-13	1
	sll1327	atpC, atpG	ATP synthase gamma chain	2886	2736	2859	2246	3180	3339		1309.62	1165.08	1317.2	1263.96	85.7208	997.56	1078.15	1030.38	1035.36	40.5283	0.819141	1.89577e-09	1
	sll1329	sll1329	inositol monophosphate family protein	170	129	128	128	178	184		84.375	60.082	64.501	69.6527	12.9399	62.181	66.007	62.103	63.4303	2.2318	0.910666	0.0234806	0
	sll1330	rre37, atpE, sll1330, crr37	two-component system response regulator OmpR subfamily	579	713	474	545	614	749		329.733	381.035	274.064	328.277	53.5004	303.782	261.252	290.067	285.034	21.7072	0.868271	0.000175812	1
	sll1333		unknown protein	140	154	149	182	291	262		84.796	87.53	91.627	87.9843	3.43809	107.894	131.688	107.914	115.832	13.7317	1.31651	0.242892	0
	sll1334	sll1334	two-component sensor histidine kinase	265	357	281	1192	1575	1711		74.273	93.896	79.962	82.7103	10.0961	326.998	329.818	326.114	327.643	1.93449	3.96133	8.88559e-81	1
	sll1336		hypothetical protein	821	1031	933	1347	1843	1917		166.225	195.886	191.789	184.633	16.0732	266.933	278.795	263.941	269.89	7.856	1.46176	0.000172248	1
	sll1338		unknown protein	9904	9915	8885	8582	11534	12809		7530.27	7074.32	6858.77	7154.45	342.848	6386.61	6552.19	6622.89	6520.56	121.274	0.911399	4.38887e-06	1
	sll1340		hypothetical protein	20	35	35	64	81	110		28.305	46.483	50.291	41.693	11.7496	88.654	85.65	105.867	93.3903	10.909	2.23995	8.89293e-05	1
	sll1341	bfrA, sll1341	bacterioferritin	327	365	340	637	841	934		297.719	311.848	314.287	307.951	8.94498	567.648	572.085	578.279	572.671	5.33964	1.85961	1.88194e-13	1
	sll1342	gap2, G3p2, sll1342	NAD(P)-dependent glyceraldehyde-3-phosphate dehydrogenase	5007	4668	4689	4819	6587	7282		2117.48	1852.52	2013.31	1994.44	133.482	1994.71	2081.3	2094.23	2056.75	54.1135	1.03124	0.0237468	0
	sll1343	ape2, pepN	aminopeptidase	435	466	441	486	608	770		71.471	71.848	73.564	72.2943	1.1156	78.155	74.636	86.032	79.6077	5.83523	1.10116	0.302176	0
	sll1344		unknown protein	164	230	197	298	337	402		92.293	121.463	112.559	108.772	14.9493	164.143	141.697	153.845	153.228	11.2357	1.40872	0.034472	0
	sll1348		hypothetical protein	71	108	86	96	107	158		32.633	46.581	40.131	39.7817	6.98056	43.187	36.744	49.384	43.105	6.3204	1.08354	0.528197	0
	sll1349	cbbZp	phosphoglycolate phosphatase	48	86	106	168	204	217		30.906	51.963	69.295	50.7213	19.2246	105.876	98.139	95.016	99.677	5.59097	1.96519	0.000241852	1
	sll1350	rfrA	hypothetical protein	174	216	181	219	310	351		62.335	72.616	65.834	66.9283	5.22713	76.791	82.976	85.511	81.7593	4.48551	1.2216	0.663003	0
	sll1352	sll1028	unknown protein	61	106	86	99	128	144		18.434	30.06	26.387	24.9603	5.94285	29.283	28.901	29.593	29.259	0.346624	1.17222	1	0
	sll1353	hik15	two-component sensor histidine kinase	210	224	183	246	285	308		30.048	30.077	26.585	28.9033	2.00779	34.452	30.468	29.969	31.6297	2.45691	1.09433	0.364131	0
	sll1354	recJ	single-strand-DNA-specific exonuclease RecJ	308	349	264	698	920	962		57.929	61.597	50.412	56.646	5.70181	128.494	129.282	123.041	126.939	3.39868	2.24092	4.79654e-20	1
	sll1355		hypothetical protein	101	140	129	147	164	229		79.325	103.183	102.864	95.124	13.6833	113.002	96.236	122.308	110.515	13.2127	1.1618	0.91314	0
	sll1356	glgP, glgY	glycogen phosphorylase	647	673	624	558	648	666		108.804	106.205	106.54	107.183	1.41378	91.845	81.418	76.163	83.142	7.98188	0.775701	1.84413e-10	1
	sll1358	mncA	putative oxalate decarboxylase, periplasmic protein	681	715	694	279	364	355		246.438	242.805	254.982	248.075	6.25137	98.82	98.417	87.362	94.8663	6.50207	0.38241	9.27731e-63	1
	sll1359		unknown protein	341	334	428	193	265	221		71.786	65.982	91.479	76.4157	13.3641	39.767	41.681	31.638	37.6953	5.33238	0.493293	9.42423e-18	1
	sll1360	dnaX, dnaZ	DNA polymerase III subunit gamma/tau [Contains: Ssp dnaX intein]	248	289	268	509	588	732		31.736	34.705	34.82	33.7537	1.7483	63.754	56.22	63.701	61.225	4.33454	1.81388	3.39025e-10	1
	sll1362	ileS	isoleucyl-tRNA synthetase	585	679	657	537	705	867		84.551	92.092	96.409	91.0173	6.0016	75.966	76.13	85.214	79.1033	5.29263	0.869102	1.13589e-06	1
	sll1363	ilvC	ketol-acid reductoisomerase	1924	2016	2047	2030	2915	3083		747.335	734.839	807.266	763.147	38.7159	771.77	845.971	814.359	810.7	37.2356	1.06231	0.0642889	0
	sll1365		unknown protein	179	188	175	191	294	301		40.357	39.776	40.059	40.064	0.290532	42.149	49.525	46.15	45.9413	3.69242	1.1467	0.755038	0
	sll1366		putative SNF2 helicase	209	307	171	256	291	322		28.726	39.596	23.862	30.728	8.05579	34.439	29.883	30.096	31.4727	2.57113	1.02423	0.196553	0
	sll1367		hypothetical protein	111	115	92	113	145	177		60.559	58.877	50.96	56.7987	5.1259	60.342	59.106	65.669	61.7057	3.48754	1.08639	0.442255	0
	sll1369		putative peptidase	85	122	109	240	328	327		28.19	37.969	36.703	34.2873	5.31825	77.906	81.276	73.75	77.644	3.76983	2.26451	4.1727e-12	1
	sll1370	rfbM	mannose-1-phosphate guanylyltransferase	183	159	169	176	289	263		71.082	57.956	66.648	65.2287	6.67711	66.912	83.872	69.47	73.418	9.14333	1.12555	0.654342	0
	sll1371	sycrp1, sigH	cAMP receptor protein, essential for motility	86	119	101	188	230	247		52.759	68.508	62.909	61.392	7.98334	112.886	105.423	103.046	107.118	5.1344	1.74483	4.75984e-05	1
	sll1372		hypothetical protein	34	78	41	80	114	115		17.609	37.908	21.559	25.692	10.7621	40.553	44.112	40.502	41.7223	2.06967	1.62394	0.057704	0
	sll1373		unknown protein	37	33	25	109	167	154		28.744	24.057	19.718	24.173	4.51412	82.88	96.931	81.357	87.056	8.58584	3.60137	1.58995e-14	1
	sll1374	melB	probable sugar transporter	411	461	410	707	786	876		107.796	113.463	109.178	110.146	2.95483	181.494	154.025	156.242	163.92	15.2596	1.48821	0.000522325	1
	sll1376		hypothetical protein	462	559	467	880	1036	1296		160.679	182.44	164.9	169.34	11.5399	299.558	269.205	306.516	291.76	19.8403	1.72293	9.92112e-10	1
	sll1377		probable glycosyltransferase	577	671	656	886	1167	1280		171.827	187.513	198.34	185.893	13.3305	258.245	259.653	259.214	259.037	0.720433	1.39347	0.0036703	0
	sll1378		periplasmic protein, function unknown	109	109	105	146	240	185		51.763	48.575	50.626	50.3213	1.61569	67.862	85.155	59.744	70.9203	12.9786	1.40935	0.127624	0
	sll1380		periplasmic protein, function unknown	144	172	156	235	335	379		95.737	107.31	105.301	102.783	6.18386	152.922	166.407	171.353	163.561	9.53948	1.59133	0.000316441	1
	sll1381		hypothetical protein	57	91	89	80	125	164		59.041	88.453	93.596	80.3633	18.6439	81.106	96.738	115.519	97.7877	17.2305	1.21682	0.784067	0
	sll1382	petF, fdx, fedII, fdx II	ferredoxin, petF-like protein	423	421	381	440	647	647		491.579	459.12	449.538	466.746	22.0335	500.481	561.777	511.316	524.525	32.7132	1.12379	0.500884	0
	sll1383	suhB, ssyA	probable myo-inositol-1(or 4)-monophosphatase	90	131	91	133	181	214		44.669	61.014	45.856	50.513	9.11348	64.61	67.12	72.229	67.9863	3.88268	1.34592	0.224191	0
	sll1384	dnaJ	similar to DnaJ protein	645	665	593	807	1080	1000		292.69	283.179	273.206	283.025	9.74291	358.429	366.166	308.588	344.394	31.2496	1.21683	0.663888	0
	sll1386		hypothetical protein	25	20	15	48	25	33		20.776	15.597	12.656	16.343	4.11108	39.044	15.523	18.65	24.4057	12.7732	1.49334	0.411208	0
	sll1387	pppA	serine/threonine protein phosphatase PppA	220	243	239	277	328	411		123.322	127.825	136.021	129.056	6.43837	151.977	137.372	156.672	148.674	10.0651	1.15201	0.763702	0
	sll1388		hypothetical protein	48	56	61	100	108	114		44.266	48.463	57.114	49.9477	6.55141	90.263	74.414	71.493	78.7233	10.0998	1.57612	0.0310364	0
	sll1389		hypothetical protein	25	28	33	49	33	52		18.908	19.872	25.34	21.3733	3.46888	36.272	18.647	26.744	27.221	8.82218	1.2736	0.741033	0
	sll1390		hypothetical protein	569	622	577	714	956	1065		325.335	333.734	334.952	331.34	5.23631	399.575	408.397	414.095	407.356	7.3158	1.22942	0.480917	0
	sll1392	pfsR	transcriptional regulator	18	30	18	22	38	22		12.612	19.726	12.805	15.0477	4.0527	15.088	19.894	10.483	15.155	4.70586	1.00713	0.500614	0
	sll1393	glgA, glg2, glgA2, glnA2	glycogen (starch) synthase	627	739	613	685	893	874		182.163	201.479	180.818	188.153	11.5599	194.789	193.843	172.678	187.103	12.5017	0.994419	0.00664495	0
	sll1394	msrA, pms	peptide methionine sulfoxide reductase	244	261	281	273	271	404		156.402	156.995	182.872	165.423	15.1142	171.276	129.786	176.103	159.055	25.4623	0.961505	0.0230082	0
	sll1395	rfbD	dTDP-6-deoxy-L-mannose-dehydrogenase	146	164	155	155	234	246		74.268	78.287	80.052	77.5357	2.96429	77.173	88.935	85.098	83.7353	5.99823	1.07996	0.344629	0
	sll1396		unknown protein	82	106	100	23	23	33		52.094	63.194	64.501	59.9297	6.81728	14.302	10.917	14.257	13.1587	1.94147	0.219568	7.96019e-30	1
	sll1397	ISY100a	putative transposase [ISY100a: 52234 - 53180]	5	0	3	6	4	10		2.525	0	1.538	1.35433	1.27248	2.966	1.51	3.435	2.637	1.00379	1.94708	0.287211	0
	sll1398	psb28, psb13, ycf79, psbW, psb28-1	photosystem II reaction center 13 kDa protein	375	466	462	359	484	497		474.363	553.168	593.349	540.293	60.5288	444.483	457.437	427.531	443.15	14.9975	0.820203	2.7157e-07	1
	sll1399		hypothetical protein	451	496	447	421	535	546		160.365	165.503	161.372	162.413	2.72269	146.52	142.132	132.025	140.226	7.43316	0.863388	1.59647e-06	1
	sll1400		hypothetical protein	32	39	39	30	39	45		40.124	45.889	49.649	45.2207	4.79754	36.818	36.536	38.371	37.2417	0.988143	0.823554	0.0374181	0
	sll1401		unknown protein	40	34	43	69	76	92		16.966	13.533	18.518	16.339	2.55096	28.646	24.085	26.537	26.4227	2.28265	1.61715	0.0368902	0
	sll1404	exbB3, exbB, sll1404	biopolymer transport ExbB protein homolog	189	134	60	225	208	304		128.038	85.187	41.268	84.831	43.3861	149.19	105.28	140.049	131.506	23.168	1.55022	0.180881	0
	sll1405	exbD, sll1405	biopolymer transport ExbD protein homolog	20	41	27	65	69	92		19.992	38.459	27.402	28.6177	9.29333	63.594	51.532	62.538	59.2213	6.68006	2.0694	0.000954356	1
	sll1406	fhuA	ferrichrome-iron receptor	164	197	155	366	408	499		28.278	31.876	27.135	29.0963	2.47417	61.768	52.562	58.511	57.6137	4.66814	1.9801	1.62244e-10	1
	sll1407	sll1407	probable methyltransferase	19	28	17	51	46	77		10.21	14.12	9.275	11.2017	2.57023	26.824	18.469	28.138	24.477	5.2444	2.18512	0.00172956	1
	sll1408	pcrR	transcriptional regulator	42	72	39	59	54	93		17.301	27.833	16.311	20.4817	6.38566	23.788	16.62	26.052	22.1533	4.9239	1.08162	0.650834	0
	sll1409	fhuA	ferrichrome-iron receptor	31	49	44	28	57	59		5.129	7.607	7.391	6.709	1.37258	4.534	7.046	6.638	6.07267	1.34805	0.905152	0.161552	0
	sll1411		hypothetical protein	20	5	9	8	11	24		19.581	4.594	8.946	11.0403	7.70988	7.666	8.046	15.979	10.5637	4.69366	0.956825	0.567999	0
	sll1414	psb29, sll1414	hypothetical protein	247	277	319	235	357	465		146.5	154.174	192.097	164.257	24.4136	136.424	158.203	187.554	160.727	25.6583	0.978509	0.0576577	0
	sll1415	sll1415	hypothetical protein	106	125	129	108	145	200		49.194	54.439	60.784	54.8057	5.80369	49.058	50.278	63.12	54.152	7.79043	0.988073	0.114766	0
	sll1418	psbP, psbP2, sll1418	photosystem II oxygen-evolving complex 23K protein PsbP homolog	143	137	143	117	212	214		108.151	97.232	109.805	105.063	6.8318	86.609	119.795	110.063	105.489	17.0593	1.00406	0.149203	0
	sll1423		global nitrogen regulator	552	622	529	677	896	979		349.131	369.174	339.699	352.668	15.0525	419.102	423.413	421.08	421.198	2.15793	1.19432	0.844042	0
	sll1424		hypothetical protein	120	151	114	289	329	314		34.864	41.168	33.627	36.553	4.04428	82.181	71.416	62.038	71.8783	10.0795	1.96641	2.18767e-07	1
	sll1425	proS, drpA	proline-tRNA ligase	761	876	785	931	1188	1338		180.097	194.543	188.616	187.752	7.26165	215.651	210.06	215.332	213.681	3.13993	1.1381	0.519996	0
	sll1426		unknown protein	294	280	263	380	548	523		269.39	240.759	244.668	251.606	15.5252	340.799	375.163	325.887	347.283	25.2698	1.38027	0.0467931	0
	sll1427	hhoB, htrH, degS	protease	342	402	368	580	743	780		117.233	129.312	128.073	124.873	6.64509	194.595	190.291	181.823	188.903	6.49815	1.51277	8.79755e-05	1
	sll1428		probable sodium-dependent transporter	55	84	53	95	92	118		26.832	38.456	26.252	30.5133	6.88466	45.362	33.534	39.148	39.348	5.91654	1.28953	0.552656	0
	sll1429		unknown protein	71	56	63	149	221	271		33.275	24.628	29.977	29.2933	4.36385	68.348	77.385	86.369	77.3673	9.01051	2.64112	2.77994e-11	1
	sll1430	apt	adenine phosphoribosyltransferase	192	177	201	150	258	258		158.64	137.239	168.615	154.831	16.031	121.307	159.272	144.965	141.848	19.1735	0.916145	0.0123629	0
	sll1432	hypB, hypB1	putative hydrogenase expression/formation protein HypB	284	424	326	418	516	572		141.942	198.861	165.424	168.742	28.6042	204.48	192.685	194.411	197.192	6.37032	1.1686	0.926924	0
	sll1433		hypothetical protein	220	227	217	254	327	413		59.899	57.998	59.986	59.2943	1.1235	67.688	66.52	76.468	70.2253	5.43776	1.18435	0.962274	0
	sll1434	mrcA, ponA, pbp3, pbp1a, sll1434	penicillin-binding protein	813	989	853	1267	1548	1751		178.512	203.782	190.158	190.817	12.6479	272.292	253.954	261.454	262.567	9.21949	1.37601	0.00566765	0
	sll1435	pet112	glutamyl-tRNA(Gln) amidotransferase subunit B	544	572	529	655	872	1004		149.539	147.551	147.638	148.243	1.1235	176.229	179.093	187.681	181.001	5.95965	1.22098	0.575829	0
	sll1436	ISY100q	putative transposase [ISY100q: 1901359 - 1902304]	8	8	4	5	5	3		9.529	8.942	4.838	7.76967	2.55581	5.829	4.45	2.43	4.23633	1.70954	0.54524	N.D.	0
	sll1437	ISY100q	putative transposase [ISY100q: 1901359 - 1902304]	0	0	0	0	0	0		0	0	0	0	0	0	0	0	0	0	N.D.	N.D.	0
	sll1439		unknown protein	26	52	48	43	47	55		13.867	26.027	25.993	21.9623	7.01078	22.448	18.73	19.949	20.3757	1.89537	0.927755	0.205689	0
	sll1440	pdxH	pyridoxamine 5'-phosphate oxidase	156	152	169	186	231	197		96.532	88.264	106.175	96.9903	8.96429	112.652	106.798	82.898	100.783	15.7627	1.0391	0.218157	0
	sll1441	desB, sll1441	acyl-lipid desaturase (omega-3)	39	48	53	166	184	212		15.485	17.885	21.366	18.2453	2.95701	64.513	54.586	57.243	58.7807	5.13903	3.22168	1.09433e-16	1
	sll1442		hypothetical protein	42	35	41	48	70	67		51.755	40.472	51.295	47.8407	6.3856	57.893	64.447	56.144	59.4947	4.37709	1.2436	0.789433	0
	sll1443	pyrG	CTP synthetase	565	561	574	661	759	874		147.645	137.57	152.29	145.835	7.52507	169.065	148.19	155.315	157.523	10.6113	1.08015	0.166259	0
	sll1444	leuD, sll1444	3-isopropylmalate dehydratase small subunit	499	509	447	495	657	699		354.864	339.681	322.744	339.096	16.068	344.547	349.087	338.042	343.892	5.55156	1.01414	0.0214061	0
	sll1446	rfrL	hypothetical protein	192	196	200	262	269	313		85.498	81.903	90.422	85.941	4.27674	114.192	89.498	94.783	99.491	13.0028	1.15767	0.821342	0
	sll1447		hypothetical protein	43	48	50	77	63	71		48.397	50.698	57.136	52.077	4.52976	84.826	52.979	54.343	64.0493	18.006	1.2299	0.858003	0
	sll1450	nrtA	nitrate/nitrite transport system substrate-binding protein	2946	3389	2568	3006	3436	4385		942.07	1016.98	833.747	930.933	92.1242	940.852	820.938	953.569	905.12	73.1802	0.972271	0.00271037	1
	sll1451	nrtB	nitrate/nitrite transport system permease protein	1315	1500	1178	1135	1472	1829		681.043	729.007	619.417	676.489	54.9367	575.342	569.591	644.161	596.365	41.4926	0.881559	4.54263e-06	1
	sll1452	nrtC	nitrate/nitrite transport system ATP-binding protein	3226	3452	2878	3319	3512	4704		687.226	690.077	622.465	666.589	38.2394	692.029	558.98	681.451	644.153	73.9516	0.966342	0.00220736	1
	sll1453	nrtD	nitrate/nitrite transport system ATP-binding protein	1176	1192	1187	1122	1337	1713		504.802	480.155	517.313	500.757	18.9064	471.399	428.797	500.038	466.745	35.8478	0.932079	9.57008e-05	1
	sll1454	narB	ferredoxin-nitrate reductase	478	474	413	482	560	810		95.561	88.925	83.828	89.438	5.8833	94.315	83.646	110.121	96.0273	13.3203	1.07367	0.237514	0
	sll1455	narM	hypothetical protein	44	55	44	33	40	35		40.317	47.292	40.933	42.8473	3.8615	29.596	27.384	21.809	26.263	4.01271	0.612944	4.9267e-05	1
	sll1456		unknown protein	189	196	159	141	207	203		89.161	86.769	76.156	84.0287	6.92204	65.105	72.961	65.124	67.73	4.53019	0.806034	5.90261e-05	1
	sll1457	rfbJ	probable glycosyltransferase	170	206	180	184	234	248		76.176	86.622	81.89	81.5627	5.23069	80.699	78.341	75.57	78.2033	2.56727	0.958813	0.0113431	0
	sll1459		stationary-phase survival protein SurE homolog	76	73	63	85	108	148		48.069	43.328	40.456	43.951	3.84455	52.62	51.036	63.657	55.771	6.87525	1.26894	0.568385	0
	sll1461		hypothetical protein	179	203	200	243	351	374		115.776	123.212	131.336	123.441	7.78253	153.834	169.621	164.501	162.652	8.05428	1.31765	0.164797	0
	sll1462	hypE	putative hydrogenase expression/formation protein HypE	76	79	86	116	117	147		31.398	30.627	36.072	32.699	2.94643	46.905	36.114	41.298	41.439	5.39688	1.26729	0.569625	0
	sll1463	ftsH, ftsH4, sll1463	cell division protein FtsH	852	872	809	930	1412	1225		193.619	185.958	186.657	188.745	4.23574	206.858	239.744	189.311	211.971	25.6023	1.12306	0.485844	0
	sll1464		hypothetical protein	139	172	179	203	260	280		41.567	48.267	54.347	48.0603	6.39251	59.417	58.091	56.94	58.1493	1.23953	1.20992	0.771453	0
	sll1466		probable glycosyltransferase	138	170	167	161	229	261		47.647	55.081	58.541	53.7563	5.56649	54.408	59.074	61.282	58.2547	3.50948	1.08368	0.369545	0
	sll1468	crtR, bhy	beta-carotene hydroxylase	465	582	538	571	727	774		212.357	249.418	249.451	237.075	21.4067	255.23	248.059	240.374	247.888	7.42948	1.04561	0.0565218	0
	sll1469		hypothetical protein	63	47	82	92	196	190		31.487	22.044	41.61	31.7137	9.78497	45.005	73.19	64.577	60.924	14.4432	1.92106	0.00297739	1
	sll1470	leuC	3-isopropylmalate dehydratase large subunit	376	372	308	355	417	489		114.597	106.395	95.307	105.433	9.68091	105.9	94.957	101.351	100.736	5.49736	0.95545	0.00595635	0
	sll1471	cpcG2, cpcG	phycobilisome rod-core linker polypeptide	1445	1383	1677	594	873	879		826.201	742.048	973.509	847.253	117.158	332.419	372.94	341.774	349.044	21.2163	0.411972	2.26803e-44	1
	sll1472		unknown protein	92	120	98	56	81	54		88.855	108.76	96.097	97.904	10.0748	52.938	58.45	35.467	48.9517	11.9989	0.499997	1.18465e-09	1
	sll1473	sll1473-5, scaS, ccaS, hik32, sll1473	a part of phytochrome-like sensor histidine kinase gene (disrupted by insertion of IS)	102	111	92	105	114	152		30.249	30.891	27.701	29.6137	1.68723	30.478	25.259	30.654	28.797	3.06526	0.972423	0.0819818	0
	sll1474	ISY203g, scaS, sll1474	putative transposase [ISY203g: 3400332 - 3401505]	3	4	5	5	2	5		1.265	1.583	2.141	1.663	0.443446	2.064	0.63	1.434	1.376	0.718757	0.82742	N.D.	0
	sll1475	sll1473-5, hik32, scaS, ccaS, sll1475	a part of phytochrome-like sensor histidine kinase gene (disrupted by insertion of IS)	91	83	114	113	131	155		43.65	37.36	55.518	45.5093	9.22069	53.052	46.948	50.56	50.1867	3.06908	1.10278	0.609039	0
	sll1476		unknown protein	34	64	44	54	64	76		47.185	83.347	61.996	64.176	18.1793	73.349	66.36	71.724	70.4777	3.6574	1.09819	0.668725	0
	sll1477		hypothetical protein	123	197	133	209	247	284		21.107	31.723	23.171	25.3337	5.62874	35.103	31.668	33.141	33.304	1.72329	1.31461	0.288822	0
	sll1479	pgl, devB	6-phosphogluconolactonase	274	202	202	177	208	225		162.514	112.43	121.641	132.195	26.6579	102.753	92.175	90.752	95.2267	6.55671	0.72035	8.15499e-06	1
	sll1481		ABC-transporter membrane fusion protein	205	331	229	532	558	735		64.83	98.229	73.527	78.862	17.3269	164.669	131.844	158.066	151.526	17.3622	1.92141	9.89915e-08	1
	sll1482		ABC transporter permease protein	77	129	103	136	229	220		28.663	45.062	38.927	37.5507	8.28568	49.55	63.69	55.691	56.3103	7.09032	1.49958	0.0389557	0
	sll1483		periplasmic protein, similar to transforming growth factor induced protein	72	85	65	368	546	560		56.861	62.993	52.117	57.3237	5.45274	284.452	322.165	300.746	302.454	18.9144	5.27626	6.47278e-58	1
	sll1484	ndh, ndbC, ndhC	type 2 NADH dehydrogenase	383	391	376	551	741	849		112.186	107.475	111.819	110.493	2.62039	157.969	162.167	169.113	163.083	5.62819	1.47595	0.000595577	1
	sll1485		hypothetical protein	182	216	192	267	366	439		159.603	177.752	170.947	169.434	9.16861	229.173	239.805	261.798	243.592	16.6389	1.43768	0.0115864	0
	sll1486		hypothetical protein	196	240	176	371	397	486		132.78	152.573	121.053	135.469	15.9311	245.998	200.943	223.895	223.612	22.5288	1.65065	7.85369e-05	1
	sll1488		hypothetical protein	306	266	300	257	318	368		197.027	160.723	196.117	184.622	20.7024	161.964	152.981	161.133	158.693	4.96387	0.859553	0.000170398	1
	sll1489	cpmA	circadian phase modifier CpmA homolog	200	247	205	223	237	260		102.101	118.328	106.253	108.894	8.42971	111.426	90.397	90.262	97.3617	12.1803	0.894096	0.00139906	1
	sll1491		periplasmic WD-repeat protein	276	283	317	241	359	364		113.042	108.77	131.82	117.877	12.2622	96.612	109.858	101.383	102.618	6.70876	0.870546	0.000228436	1
	sll1495		hypothetical protein	187	209	196	208	286	274		67.161	70.439	71.469	69.6897	2.24963	73.117	76.745	66.92	72.2607	4.96816	1.03689	0.123901	0
	sll1496		mannose-1-phosphate guanyltransferase	452	427	427	590	755	881		76.552	67.863	73.423	72.6127	4.40081	97.802	95.536	101.467	98.2683	2.99287	1.35332	0.0446273	0
	sll1498	pyrA, carA	carbamoyl-phosphate synthase small chain	591	625	600	661	960	919		198.773	197.261	204.885	200.306	4.03667	217.597	241.239	210.192	223.009	16.2157	1.11334	0.370428	0
	sll1499	gltS, glsF	ferredoxin-dependent glutamate synthase	1662	1855	1700	1814	2241	2664		153.567	160.843	159.48	157.963	3.86785	164.054	154.709	167.392	162.052	6.57432	1.02588	0.00692154	0
	sll1500	cobT	hypothetical protein	41	53	49	83	112	115		15.839	19.214	19.219	18.0907	1.95	31.385	32.328	30.212	31.3083	1.06008	1.73063	0.0033454	0
	sll1501	cbiA, cobB	cobyrinic acid a,c-diamide synthase	69	73	57	99	124	144		20.42	20.273	17.127	19.2733	1.86023	28.677	27.418	28.98	28.3583	0.828325	1.47138	0.0657204	0
	sll1502	gltB	NADH-dependent glutamate synthase large subunit	2657	2736	2482	2856	3661	3764		244.871	236.621	232.24	237.911	6.4135	257.624	252.088	235.9	248.537	11.2889	1.04467	0.0271548	0
	sll1503		unknown protein	127	224	147	244	288	372		35.665	59.031	41.913	45.5363	12.0971	67.067	60.428	71.042	66.179	5.36243	1.45332	0.0490946	0
	sll1504		hypothetical protein	26	32	29	25	44	45		36.082	41.674	40.861	39.539	3.02132	33.958	45.623	42.468	40.683	6.03388	1.02893	0.490544	0
	sll1505		hypothetical protein	7	29	10	22	35	35		8.934	34.732	12.958	18.8747	13.8795	27.482	33.374	30.377	30.411	2.94615	1.61121	0.259474	0
	sll1507		salt-induced periplasmic protein	98	157	112	290	321	348		76.968	115.712	89.309	93.9963	19.7927	222.929	188.364	185.865	199.053	20.7152	2.11766	6.10774e-09	1
	sll1508	lpxC, envA	UDP-3-0-acyl N-acetylglcosamine deacetylase	124	197	189	268	324	410		63.988	95.397	99.021	86.1353	19.2656	135.361	124.919	143.878	134.719	9.49577	1.56404	0.00386285	0
	sll1509	ycf20	hypothetical protein YCF20	43	51	55	41	62	66		55.877	62.191	72.563	63.5437	8.42484	52.147	60.195	58.323	56.8883	4.21145	0.895264	0.0659253	0
	sll1510		unknown protein	33	43	40	28	57	65		19.097	23.352	23.502	21.9837	2.50105	15.86	24.646	25.58	22.0287	5.3626	1.00205	0.417103	0
	sll1511		unknown protein	27	35	39	37	42	40		18.735	22.79	27.475	23	4.37378	25.129	21.774	18.875	21.926	3.12977	0.953304	0.249087	0
	sll1512	sll1512, chlR	hypothetical protein	80	96	74	81	108	94		84.083	94.685	78.966	85.9113	8.01741	83.327	84.81	67.186	78.441	9.77528	0.913046	0.0406117	0
	sll1513	ycf5, ccsA	c-type cytochrome synthesis protein	579	552	486	561	815	867		247.054	221.026	210.542	226.207	18.7994	234.292	259.823	251.573	248.563	13.029	1.09883	0.326947	0
	sll1514	hspA, hsp17, hsp1, hsp16.6, sll1514	16.6 kDa small heat shock protein, molecular chaperone	100	124	91	1104	1699	1457		97.239	113.15	89.84	100.076	11.9112	1050.73	1234.36	963.457	1082.85	138.276	10.8202	1.75805e-130	1
	sll1515	gifB, gif, sll1515, ssl1515	glutamine synthetase inactivating factor IF17	400	245	279	642	1050	829		381.177	219.091	269.935	290.068	82.8973	598.802	747.588	537.221	627.87	108.154	2.16457	2.27991e-06	1
	sll1516		hypothetical protein	107	96	109	159	171	220		24.472	20.603	25.31	23.4617	2.51088	35.592	29.22	34.216	33.0093	3.353	1.40695	0.103606	0
	sll1520	recN	DNA repair protein RecN	41	46	55	59	90	112		10.018	10.548	13.644	11.4033	1.95849	14.11	16.431	18.61	16.3837	2.25037	1.43674	0.177579	0
	sll1521	flv1, flv	flavoprotein	260	233	218	237	304	280		62.148	52.264	52.906	55.7727	5.53052	55.448	54.292	45.514	51.7513	5.43253	0.927898	0.00858635	0
	sll1522	PgsA, slr1522	CDP-diacylglycerol--glycerol-3-phosphate 3-phosphatidyltransferase	91	109	136	89	123	99		72.265	81.228	109.651	87.7147	19.5189	69.176	72.979	53.463	65.206	10.346	0.743388	0.000637952	1
	sll1524		hypothetical protein	224	292	217	183	277	284		114.353	139.886	112.473	122.237	15.3131	91.439	105.654	98.594	98.5623	7.10755	0.806319	1.63667e-05	1
	sll1525	prk, ptk, sll1525	phosphoribulokinase	4604	4708	4803	4385	6125	6717		1976.28	1896.45	2093.22	1988.65	98.9665	1842.32	1964.38	1960.74	1922.48	69.447	0.966727	0.000304374	1
	sll1526		hypothetical protein	776	901	978	787	979	993		218.782	238.378	279.948	245.703	31.2339	217.173	206.224	190.384	204.594	13.4687	0.832688	2.29455e-07	1
	sll1527		unknown protein	207	193	215	219	252	284		25.311	22.146	26.691	24.716	2.33019	26.21	23.022	23.615	24.2823	1.69553	0.982454	0.0361431	0
	sll1528		unknown protein	574	689	691	568	679	780		82.295	92.699	100.584	91.8593	9.17337	79.706	72.734	76.048	76.1627	3.48741	0.829123	2.45498e-08	1
	sll1530		unknown protein	514	501	478	454	575	586		189.85	173.651	179.252	180.918	8.22695	164.129	158.68	147.189	156.666	8.64772	0.865952	6.43266e-06	1
	sll1531		unknown protein	363	328	405	320	396	450		85.202	72.245	96.513	84.6533	12.1433	73.514	69.445	71.827	71.5953	2.04437	0.845747	5.3917e-05	1
	sll1532		hypothetical protein	346	466	403	521	666	641		233.291	294.849	275.877	268.006	31.5248	343.828	335.508	293.909	324.415	26.7445	1.21048	0.719966	0
	sll1533	pilT2, pilT	twitching mobility protein	1114	1114	918	812	1155	1220		371.181	348.319	310.551	343.35	30.6189	264.812	287.534	276.435	276.26	11.362	0.804602	1.95814e-08	1
	sll1534	rfbZ	probable glycosyltransferase	161	188	150	129	241	258		60.722	66.538	57.438	61.566	4.60834	47.62	67.911	66.171	60.5673	11.2464	0.983779	0.0983602	0
	sll1535	rfbP, gumD, sll1535	putative sugar transferase	1620	2033	1876	1831	2319	2614		949.037	1117.63	1115.81	1060.82	96.8152	1049.88	1015.02	1041.37	1035.42	18.1725	0.976055	0.000473715	1
	sll1536	moeB, chlN	molybdopterin biosynthesis MoeB protein	894	920	912	960	1312	1400		325.164	314.011	336.782	325.319	11.3863	341.758	356.538	346.279	348.192	7.57336	1.07031	0.0930659	0
	sll1537		similar to mutator MutT protein	52	42	63	53	74	80		53.093	40.241	65.307	52.8803	12.5344	52.965	56.451	55.546	54.9873	1.8089	1.03984	0.440008	0
	sll1538	bgl	similar to beta-hexosaminidase a precursor	168	209	176	276	287	350		44.553	52.012	47.388	47.9843	3.76509	71.641	56.867	63.12	63.876	7.41596	1.33118	0.172136	0
	sll1540	dpm1, sed3, dmp1	dolichyl-phosphate-mannose synthase	145	189	151	234	354	334		53.009	64.839	56.046	57.9647	6.14396	83.73	96.692	83.035	87.819	7.6921	1.51504	0.00490467	0
	sll1541	syc2, SynAco	hypothetical protein	77	112	68	203	265	287		22.416	30.598	20.099	24.371	5.51577	57.843	57.641	56.819	57.4343	0.542381	2.35667	9.00141e-11	1
	sll1542		hypothetical protein	70	95	100	397	438	524		33.242	42.336	48.215	41.2643	7.54381	184.529	155.408	169.221	169.719	14.5669	4.11298	1.44442e-39	1
	sll1543	ppx	hypothetical protein	8	11	8	27	19	25		7.832	10.106	7.952	8.63	1.27966	25.873	13.898	16.645	18.8053	6.27299	2.17907	0.025033	0
	sll1544	rre40	two-component response regulator NarL subfamily	39	33	34	41	47	54		24.344	19.33	21.547	21.7403	2.51258	25.049	21.919	22.922	23.2967	1.59828	1.07159	0.578784	0
	sll1545	gst1	glutathione S-transferase	174	222	179	220	276	341		91.44	109.48	95.506	98.8087	9.46262	113.16	108.369	121.864	114.464	6.8414	1.15844	0.846532	0
	sll1546	ppx	exopolyphosphatase	355	319	313	355	497	537		93.797	79.094	83.964	85.6183	7.4898	91.806	98.112	96.487	95.4683	3.27409	1.11505	0.464166	0
	sll1547		hypothetical protein	5	12	14	12	15	17		4.671	10.521	13.28	9.49067	4.39601	10.973	10.47	10.801	10.748	0.255654	1.13248	1	0
	sll1549		salt-enhanced periplasmic protein	814	254	113	195	220	374		486.838	142.556	68.616	232.67	223.199	114.15	98.308	152.112	121.523	27.6495	0.522299	0.010132	0
	sll1550	sll1550	probable porin; major outer membrane protein	163	203	191	181	235	318		42.751	49.963	50.861	47.8583	4.44581	46.465	46.051	56.718	49.7447	6.04263	1.03941	0.172016	0
	sll1552		unknown protein	7	12	2	5	11	12		3.324	5.348	0.964	3.212	2.19414	2.324	3.903	3.875	3.36733	0.903662	1.04836	0.800765	0
	sll1553	pheT	phenylalanyl-tRNA synthetase	1033	1033	952	1191	1594	1691		182.07	170.856	170.358	174.428	6.62285	205.462	209.909	202.681	206.017	3.64586	1.1811	1	0
	sll1555	hik42	two-component hybrid sensor and regulator	224	277	217	304	339	457		86.772	100.694	85.345	90.937	8.47988	115.262	98.116	120.387	111.255	11.6637	1.22343	0.676569	0
	sll1556		isopentenyl-dephosphate delta-isomerase	81	141	94	167	193	228		33.081	54.038	38.977	42.032	10.8073	66.756	58.892	63.322	62.99	3.9425	1.49862	0.0385605	0
	sll1557	sucD	succinyl-CoA synthetase alpha chain	61	82	77	102	146	139		28.777	36.301	36.88	33.986	4.52041	47.097	51.461	44.593	47.717	3.47572	1.40402	0.137747	0
	sll1558	sll1558	mannose-1-phosphate guanyltransferase	296	351	339	422	569	653		108.768	121.034	126.473	118.758	9.06922	151.776	156.217	163.175	157.056	5.74563	1.32248	0.0832812	0
	sll1559	sll1559	soluble hydrogenase 42 kD subunit	1079	1261	1177	1524	2377	2446		400.607	439.343	443.673	427.874	23.7132	553.814	659.376	617.569	610.253	53.1599	1.42624	0.00185724	1
	sll1560	ISY203d	putative transposase [ISY203d: 1970882 - 1972055]	9	8	16	13	49	53		3.795	3.165	6.85	4.60333	1.971	5.365	15.437	15.197	11.9997	5.74704	2.60673	0.00617237	0
	sll1561	putA	proline oxidase	663	723	677	823	1094	1232		95.631	97.862	99.143	97.5453	1.77729	116.189	117.898	120.845	118.311	2.35527	1.21288	0.626159	0
	sll1562		unknown protein	52	61	62	92	162	164		47.955	52.79	58.051	52.932	5.0495	83.042	111.621	102.85	99.171	14.6404	1.87355	0.0003391	1
	sll1563		unknown protein	253	252	255	438	579	574		38.473	35.96	39.369	37.934	1.76726	65.191	65.783	59.357	63.4437	3.55151	1.67248	1.86321e-06	1
	sll1564	leuA	putative lyase	310	321	290	403	462	506		80.861	78.573	76.801	78.745	2.03546	102.888	90.038	89.755	94.227	7.50198	1.19661	0.881924	0
	sll1566	ggpS	glucosylglycerolphosphate synthase	130	117	122	1799	2303	2557		37.165	31.388	35.411	34.6547	2.96183	503.386	491.913	497.108	497.469	5.74501	14.355	1.31104e-266	1
	sll1568	pgl1	fibrillin	80	124	73	119	131	168		56.332	81.936	52.188	63.4853	16.1125	82.014	68.919	80.446	77.1263	7.15087	1.21487	0.852592	0
	sll1570		unknown protein	103	103	90	103	134	133		60.34	56.624	53.53	56.8313	3.40973	59.059	58.652	52.985	56.8987	3.39544	1.00118	0.132618	0
	sll1571		hypothetical protein	476	555	451	498	656	736		216.688	237.09	208.446	220.741	14.7459	221.891	223.12	227.844	224.285	3.14284	1.01605	0.0202372	0
	sll1572	dnaE-c, polC, dnaE, dnaEc	DNA polymerase III alpha subunit [Contains: Ssp dnaE intein]	280	319	262	418	480	532		87.197	93.224	82.839	87.7533	5.2148	127.41	111.685	112.665	117.253	8.80957	1.33617	0.0933414	0
	sll1573		hypothetical protein	92	103	108	109	140	172		88.855	93.352	105.903	96.0367	8.83539	103.04	101.025	112.968	105.678	6.39349	1.10039	0.534586	0
	sll1574	spkA, pknC1, sll1574	a part of spkA: serine/threonine protein kinase, regulates cellular motility ( disrupted by frameshift mutation)	92	120	114	91	129	159		126.448	154.774	159.081	146.768	17.7286	122.419	132.471	148.612	134.501	13.2139	0.916419	0.025489	0
	sll1575	spkA, pknC2, sll1575	a part of spkA: serine/threonine protein kinase, regulates cellular motility ( disrupted by frameshift mutation)	114	139	97	146	176	217		39.078	44.712	33.758	39.1827	5.47775	48.984	45.076	50.584	48.2147	2.83345	1.23051	0.716146	0
	sll1577	cpcB, sll1577	phycocyanin beta subunit	79390	76504	75416	42106	57127	64173		65596.1	59318.2	63265.1	62726.4	3173.43	34051.6	35266.3	36057.6	35125.2	1010.4	0.559974	2.5203e-38	1
	sll1578	cpcA, sll1578	phycocyanin alpha subunit	95330	89586	91307	47735	64811	72107		83598.8	73722.8	81294.9	79538.8	5166.85	40972.2	42464.5	43001.1	42145.9	1051.32	0.529878	5.04637e-41	1
	sll1579	cpcC2, cpcC, cpc2	phycobilisome rod linker polypeptide	26896	25831	26592	14677	21491	22250		14031.2	12645.6	14084.7	13587.2	815.847	7494.22	8376.65	7893.5	7921.46	441.881	0.58301	8.74808e-31	1
	sll1580	cpcC1, cpcH, cpcC, cpcC2, cpc1	phycobilisome rod linker polypeptide	28754	29276	29590	15543	23795	24395		14075.8	13448.6	14706.5	14077	628.924	7447.18	8702.97	8120.97	8090.37	628.455	0.574724	2.9269e-32	1
	sll1581	gumB	hypothetical protein	781	886	793	795	1037	1092		221.064	235.338	227.892	228.098	7.13923	220.25	219.307	210.195	216.584	5.55309	0.949522	0.000115081	1
	sll1582		unknown protein	160	228	206	264	284	376		20.438	27.331	26.717	24.8287	3.8148	33.008	27.105	32.662	30.925	3.31274	1.24554	0.544851	0
	sll1583	lig, ligA	unknown protein	1045	887	1086	898	1084	1180		265.318	211.332	279.942	252.197	36.1379	223.155	205.629	203.734	210.839	10.7077	0.836009	6.35595e-06	1
	sll1584		ferredoxin like protein	78	58	55	84	95	116		82.588	57.629	59.126	66.4477	13.998	87.053	75.154	83.525	81.9107	6.11155	1.23271	0.810198	0
	sll1586		unknown protein	793	975	767	933	1122	1104		64.773	74.734	63.607	67.7047	6.11543	74.59	68.473	61.323	68.1287	6.6402	1.00626	0.0166973	0
	sll1590	hik20	two-component sensor histidine kinase	123	175	114	140	180	238		50.091	66.878	47.135	54.7013	10.6484	55.803	54.768	65.911	58.8273	6.15642	1.07543	0.412291	0
	sll1592	rre19	two-component response regulator NarL subfamily	35	34	65	49	51	89		22.039	20.091	41.556	27.8953	11.8705	30.2	23.994	38.111	30.7683	7.07564	1.10299	0.777679	0
	sll1594	ndhR, ccmR, ndhF, rbcR, rbcR1, sll1594	ndhF3 operon transcriptional regulator, LysR family protein	192	244	156	265	302	350		86.576	103.248	71.419	87.081	15.9205	116.957	101.745	107.325	108.676	7.69542	1.24798	0.585418	0
	sll1595	kaiC2, kaiC, nhaS4	circadian clock protein KaiC homolog	118	145	128	186	254	310		29.643	34.183	32.647	32.1577	2.30922	45.734	47.674	52.959	48.789	3.73933	1.51718	0.00517452	0
	sll1596	kaiB2, kaiB, sll1596	circadian clock protein KaiB homolog	39	40	30	55	58	43		51.144	49.225	39.943	46.7707	5.99028	70.595	56.828	38.347	55.2567	16.1813	1.18144	1	0
	sll1598	mntC	Mn transporter MntC	18	21	31	53	86	116		7.773	8.51	13.592	9.95833	3.16835	22.402	27.748	34.066	28.072	5.83875	2.81895	2.70128e-06	1
	sll1599	mntA	manganese transport system ATP-binding protein MntA	5	2	15	23	38	63		2.738	1.028	8.341	4.03567	3.8253	12.329	15.549	23.463	17.1137	5.72954	4.2406	3.45072e-05	1
	sll1600	mntB	manganese transport system membrane protein MntB	19	15	28	43	69	61		8.847	6.554	13.236	9.54567	3.39535	19.596	24.004	19.314	20.9713	2.63015	2.19695	0.00139253	1
	sll1601		hypothetical protein	113	133	107	113	149	235		38.921	42.989	37.418	39.776	2.88224	38.095	38.344	55.044	43.8277	9.71443	1.10186	0.597296	0
	sll1605	fabZ, sefA	(3R)-hydroxymyristol acyl carrier protein dehydrase	154	205	166	123	151	194		131.814	164.66	144.258	146.911	16.5829	103.045	96.566	112.921	104.177	8.23609	0.70912	7.3826e-08	1
	sll1606		hypothetical protein	89	102	111	114	138	111		48.372	52.023	61.251	53.882	6.6377	60.644	56.039	41.026	52.5697	10.2588	0.975644	0.138606	0
	sll1608		hypothetical protein	395	378	367	800	898	1079		73.232	65.764	69.081	69.359	3.74175	145.169	124.39	136.037	135.199	10.4148	1.94926	8.34874e-13	1
	sll1609		hypothetical protein	111	80	121	136	200	207		89.138	60.286	98.653	82.6923	19.9792	106.895	119.998	113.042	113.312	6.55566	1.37028	0.232205	0
	sll1611		unknown protein	101	102	95	187	220	237		39.019	36.978	37.262	37.753	1.10555	70.71	63.502	62.264	65.492	4.56112	1.73475	7.72307e-05	1
	sll1612	folC, dedC	folylpolyglutamate synthase	101	129	106	213	191	250		33.653	40.335	35.859	36.6157	3.40466	69.464	47.549	56.646	57.8863	11.01	1.58092	0.008712	0
	sll1613		unknown protein	58	53	55	58	79	56		56.785	48.694	54.671	53.3833	4.19638	55.58	57.788	37.284	50.2173	11.2549	0.940693	0.153355	0
	sll1614	pma1	cation-transporting P-type ATPase	108	119	116	319	455	421		17.039	17.618	18.581	17.746	0.778928	49.261	53.635	45.169	49.355	4.23378	2.78119	1.13535e-21	1
	sll1615	thdF, trmE	thiophen and furan oxidation protein	159	201	178	327	383	433		49.732	58.997	56.526	55.085	4.79765	100.109	89.505	92.1	93.9047	5.52755	1.70472	2.76684e-06	1
	sll1618		hypothetical protein	125	177	151	176	262	255		88.894	118.121	109.025	105.347	14.9567	122.506	139.21	123.32	128.345	9.41788	1.21831	0.714361	0
	sll1620		hypothetical protein	250	195	179	244	376	324		224.751	164.508	163.381	184.213	35.1112	214.7	252.555	198.079	221.778	27.9192	1.20392	0.895719	0
	sll1621	type II prx, aphC, PrxII, ahpC, sodB, type II prx, sll1621	AhpC/TSA family protein	4525	2243	1472	1770	1900	2519		3404.26	1583.53	1124.35	2037.38	1205.81	1303.35	1067.98	1288.74	1220.02	131.872	0.598819	0.000544463	1
	sll1623	ndhM	ABC transporter ATP-binding protein	54	69	43	113	162	129		34.459	41.319	27.859	34.5457	6.73042	70.578	77.238	55.98	67.932	10.8732	1.96644	0.000364475	1
	sll1624	rre18, sll1624, crr18	two-component response regulator	164	152	174	327	411	424		69.977	60.862	75.379	68.7393	7.33721	136.566	131.027	123.03	130.208	6.80509	1.89422	3.00047e-08	1
	sll1625	sdhB	succinate dehydrogenase iron- sulphur protein subunit	223	228	253	379	470	468		96.012	92.118	110.593	99.5743	9.73905	159.713	151.19	137.024	149.309	11.4609	1.49947	0.00277997	1
	sll1626	lexA	LexA repressor	2485	2409	2321	15162	21225	21923		1741.22	1584	1651.17	1658.8	78.8861	10398.4	11111.7	10446.2	10652.1	398.76	6.42159	4.39371e-170	1
	sll1628		hypothetical protein	247	270	273	263	354	365		91.705	94.07	102.908	96.2277	5.90495	95.573	98.199	92.156	95.3093	3.03012	0.990457	0.0199467	0
	sll1629	phr, phrB, syn-cry, Ccry1	bacterial cryptochrome	68	65	79	89	98	98		21.41	19.205	25.253	21.956	3.06075	27.427	23.053	20.983	23.821	3.28993	1.08494	0.51542	0
	sll1630		unknown protein	7	19	18	28	20	29		7.046	17.948	18.396	14.4633	6.4275	27.587	15.042	19.852	20.827	6.32908	1.43999	0.487624	0
	sll1631	sll1631	putative cytidine and deoxycytidylate deaminase	52	46	45	75	91	100		45.048	37.396	39.58	40.6747	3.9417	63.594	58.901	58.912	60.469	2.70633	1.48665	0.101513	0
	sll1632	ftsQ	hypothetical protein	223	339	295	315	379	411		118.059	168.417	158.564	148.347	26.6885	163.225	149.913	147.968	153.702	8.3043	1.0361	0.135421	0
	sll1633	ftsZ	cell division protein FtsZ	1809	2089	2127	2174	2414	2880		599.956	650.146	716.205	655.436	58.3047	705.703	598.17	649.539	651.137	53.7843	0.993442	0.00367389	0
	sll1634	cnaT	hypothetical protein	116	135	99	129	148	187		47.375	51.739	41.05	46.7213	5.3744	51.566	45.16	51.935	49.5537	3.8095	1.06062	0.300903	0
	sll1635	dgt	Thy1 protein homolog	83	88	75	135	148	154		54.927	54.649	50.391	53.3223	2.54241	87.442	73.177	69.304	76.641	9.55229	1.43732	0.0944303	0
	sll1636	fbp, yrdA	ferripyochelin binding protein	117	86	92	103	155	150		87.561	60.397	69.904	72.6207	13.7843	75.447	86.669	76.339	79.485	6.23749	1.09452	0.552071	0
	sll1638	psbQ	hypothetical protein	1701	1860	1945	1287	1917	2156		1620.95	1663.3	1881.81	1722.02	139.989	1200.4	1364.88	1397.16	1320.82	105.523	0.767015	7.30469e-12	1
	sll1639	ureD	urease accessory protein D	230	283	279	329	395	467		135.853	156.863	167.315	153.344	16.0235	190.204	174.32	187.582	184.035	8.51525	1.20015	0.819147	0
	sll1640		hypothetical protein	148	129	150	223	313	345		65.7	53.738	67.606	62.348	7.51713	96.892	103.813	104.149	101.618	4.09628	1.62985	0.00045081	1
	sll1641	gad	glutamate decarboxylase	543	645	562	791	948	1034		165.849	184.869	174.276	174.998	9.53053	236.467	216.335	214.766	222.523	12.1016	1.27157	0.214156	0
	sll1642		hypothetical protein	12	25	18	31	27	21		10.459	20.448	15.929	15.612	5.00204	26.446	17.583	12.447	18.8253	7.0817	1.20582	1	0
	sll1643		hypothetical protein	183	213	180	292	323	344		138.404	151.171	138.216	142.597	7.4259	216.153	182.518	176.924	191.865	21.2192	1.34551	0.130402	0
	sll1647		probable phosphinothricin N-acetyltransferase	77	79	65	153	183	220		63.621	61.253	54.527	59.8003	4.71783	123.733	112.972	123.614	120.106	6.1788	2.00846	6.92018e-07	1
	sll1651		hypothetical protein	91	132	109	103	143	162		125.074	170.251	152.104	149.143	22.7336	138.562	146.848	151.416	145.609	6.516	0.976302	0.0905776	0
	sll1652		hypothetical protein	81	57	53	100	150	140		137.836	91.022	91.568	106.809	26.8718	166.556	190.711	162.009	173.092	15.4269	1.62058	0.0278777	0
	sll1653	menG, gerC2	2-phytyl-1,4-benzoquinone methyltransferase	106	159	120	305	329	396		63.397	89.238	72.867	75.1673	13.0732	178.542	147.015	161.06	162.206	15.7947	2.15793	2.10286e-10	1
	sll1654	usp	hypothetical protein	274	289	289	306	414	464		285.883	282.961	306.143	291.662	12.6254	312.493	322.734	329.221	321.483	8.43391	1.10224	0.356169	0
	sll1655	birA	similar to biotin [acetyl-CoA-carboxylase] ligase	261	279	263	321	468	510		135.664	136.088	138.794	136.849	1.69799	163.31	181.751	180.272	175.111	10.2467	1.2796	0.263042	0
	sll1656		hypothetical protein	389	488	394	428	618	699		289.605	340.932	297.812	309.45	27.5716	311.876	343.757	353.888	336.507	21.9243	1.08744	0.257226	0
	sll1658		hypothetical protein	18	36	25	29	32	17		16.182	30.371	22.819	23.124	7.09942	25.518	21.494	10.393	19.135	7.83359	0.827495	0.153451	0
	sll1659		hypothetical protein	286	256	248	332	381	402		104.024	87.377	91.581	94.3273	8.65664	118.191	103.537	99.431	107.053	9.86185	1.13491	0.626481	0
	sll1660		hypothetical protein	61	62	66	511	660	652		44.715	42.649	49.12	45.4947	3.3052	366.628	361.471	325.015	351.038	22.6836	7.71603	6.21086e-93	1
	sll1662	pheA	probable prephenate dehydratase	171	231	174	233	306	321		82.023	103.979	84.738	90.2467	11.9698	109.39	109.665	104.708	107.921	2.78593	1.19584	0.879618	0
	sll1663	nblB1, nblB	phycocyanin alpha phycocyanobilin lyase related protein	263	355	348	426	481	482		170.107	215.469	228.525	204.7	30.6617	269.685	232.443	212.004	238.044	29.2456	1.16289	0.87645	0
	sll1664		probable glycosyl transferase	264	246	204	393	487	461		120.564	105.424	94.587	106.858	13.0478	175.666	166.169	143.168	161.668	16.7101	1.51292	0.00668336	0
	sll1665		unknown protein	4445	4521	4376	4467	5891	6347		1076.91	1027.86	1076.4	1060.39	28.1735	1059.26	1066.35	1045.7	1057.11	10.4951	0.996906	0.00129191	1
	sll1666	dnaJ, dnaJ2, dnaJ3, sll1666	DnaJ-like protein	97	98	75	139	129	185		86.658	82.159	68.028	78.9483	9.72114	121.544	86.106	112.394	106.681	18.3967	1.35128	0.309036	0
	sll1667	mom72	periplasmic protein, similar to mitochondrial outer membrane 72K protein	205	175	187	254	316	346		109.749	87.918	101.643	99.77	11.0354	133.095	126.398	125.966	128.486	3.99706	1.28783	0.344207	0
	sll1669	aroK	shikimate kinase	42	51	57	66	71	69		31.598	36.005	43.538	37.047	6.03782	48.599	39.909	35.301	41.2697	6.75261	1.11398	0.699178	0
	sll1670	hrcA	heat-inducible transcription repressor HrcA homolog	181	270	268	280	330	412		68.265	95.56	102.622	88.8157	18.1443	103.361	92.991	105.669	100.674	6.75272	1.13351	0.698328	0
	sll1671		hypothetical protein	12	18	19	14	21	14		10.654	14.997	17.127	14.2593	3.29895	12.166	13.93	8.453	11.5163	2.7957	0.807635	0.149626	0
	sll1672	hik12	two-component hybrid sensor and regulator	212	276	278	305	435	418		36.292	44.338	48.318	42.9827	6.12649	51.104	55.637	48.661	51.8007	3.5398	1.20515	0.78131	0
	sll1673	rre2, sll1673	two-component response regulator	170	153	106	265	332	341		53.642	45.305	33.959	44.302	9.87976	81.844	78.272	73.172	77.7627	4.35838	1.75529	0.000374848	1
	sll1675		hypothetical protein	73	79	71	82	72	98		69.104	70.178	68.238	69.1733	0.971857	75.976	50.924	63.087	63.329	12.5278	0.915512	0.0552756	0
	sll1676	malQ	4-alpha-glucanotransferase	353	348	353	308	440	542		99.72	92.253	101.244	97.739	4.81173	85.161	92.868	104.121	94.05	9.53511	0.962257	0.00875738	0
	sll1677		similar to spore maturation protein B	132	161	104	129	162	176		92.491	105.863	73.986	90.78	16.0072	88.471	84.81	83.863	85.7147	2.43356	0.944202	0.0401908	0
	sll1678		similar to spore maturation protein A	63	80	77	76	72	107		49.209	58.639	61.064	56.304	6.26294	58.103	42.019	56.836	52.3193	8.94282	0.929229	0.076541	0
	sll1679	hhoA, degQ	periplasmic protease HhoA	312	386	282	811	1046	1159		112.906	131.081	103.609	115.865	13.973	287.252	282.813	285.218	285.094	2.22208	2.46057	2.77608e-26	1
	sll1680		hypothetical protein	221	289	255	554	763	785		178.475	219.015	209.081	202.19	21.1302	437.901	460.379	431.108	443.129	15.3199	2.19164	5.03916e-19	1
	sll1681		unknown protein	262	312	230	445	590	645		73.722	82.384	65.707	73.9377	8.34059	122.556	124.037	123.42	123.338	0.743925	1.66813	2.74549e-06	1
	sll1682		alanine dehydrogenase	114	126	153	149	160	196		45.139	46.818	61.508	51.155	9.00518	57.746	47.334	52.776	52.6187	5.20778	1.02861	0.211867	0
	sll1683	cad	lysine decarboxylase	44	47	79	96	95	103		12.995	13.026	23.688	16.5697	6.16468	27.75	20.962	20.686	23.1327	4.00111	1.39609	0.324772	0
	sll1685	ycf10, cotA, pxcA, hbp	protein involved in light-induced Na+-dependent proton extrusion	27	18	25	21	43	52		9.795	6.128	9.209	8.37733	1.96989	7.457	11.656	12.829	10.6473	2.82447	1.27097	0.747678	0
	sll1686		hypothetical protein	102	87	109	226	252	312		29.816	23.865	32.349	28.6767	4.35524	64.661	55.037	62.021	60.573	4.97271	2.11227	1.72932e-08	1
	sll1687	hik17	unknown protein	205	216	217	419	587	546		30.178	29.839	32.433	30.8167	1.41001	60.372	64.563	54.659	59.8647	4.97145	1.94261	1.54485e-10	1
	sll1688	thrC, sll1688	threonine synthase	3136	3213	3006	1960	3128	3182		1032.87	993.049	1005.18	1010.37	20.4085	631.838	769.736	712.69	704.755	69.2906	0.697523	2.70604e-16	1
	sll1689	rpoD, sigE, rpoD2-V, rpo, sll1689	group2 RNA polymerase sigma factor SigE	992	1025	942	1059	1337	1504		383.237	371.597	369.484	374.773	7.40607	400.437	385.917	395.127	393.827	7.34677	1.05084	0.0405618	0
	sll1691		hypothetical protein	54	88	96	115	140	165		51.118	78.173	92.266	73.8523	20.9115	106.552	99.018	106.218	103.929	4.25662	1.40726	0.177107	0
	sll1692		hypothetical protein	125	128	135	208	239	257		122.381	117.6	134.192	124.724	8.54061	199.32	174.827	171.108	181.752	15.3278	1.45723	0.0255682	0
	sll1693		hypothetical protein	282	226	285	324	389	484		91.405	68.742	93.789	84.6453	13.8242	102.789	94.205	106.683	101.226	6.38421	1.19588	0.906762	0
	sll1694	pilA1, pilA, hofG, hopG, sll1694	pilin polypeptide PilA1	9001	8928	9686	4547	6280	6192		7613.11	7086.26	8317.73	7672.37	617.868	3764.24	3968.6	3561.51	3764.79	203.545	0.490694	2.47278e-46	1
	sll1695	pilA2, pilA, hofG, sll1695, pilA5	pilin polypeptide PilA2	291	308	297	217	256	257		243.251	241.604	252.062	245.639	5.62311	177.543	159.885	146.092	161.173	15.765	0.656139	7.09187e-14	1
	sll1696		hypothetical protein	110	135	188	141	187	192		58.02	66.821	100.678	75.173	22.5221	72.793	73.695	68.869	71.7857	2.56585	0.954939	0.0972427	0
	sll1697		hypothetical protein	244	275	267	370	442	577		108.316	114.558	120.338	114.404	6.01248	160.763	146.599	174.185	160.516	13.7947	1.40306	0.0191698	0
	sll1698		hypothetical protein	32	45	30	54	64	65		36.017	47.529	34.282	39.276	7.19976	59.488	53.82	49.751	54.353	4.89033	1.38387	0.358962	0
	sll1699	appA	oligopeptide-binding protein of oligopeptide ABC transporter	258	251	258	340	425	505		58.353	53.273	59.245	56.957	3.22146	75.266	71.819	77.672	74.919	2.94189	1.31536	0.150171	0
	sll1702	ycf51	hypothetical protein YCF51	185	258	217	184	253	274		154.644	202.383	184.166	180.398	24.0916	150.543	158.012	155.756	154.77	3.83082	0.85794	0.000239011	1
	sll1703	sppA1, sppA	protease IV	86	123	116	129	178	191		20.119	27.003	27.553	24.8917	4.14239	29.538	31.113	30.387	30.346	0.7883	1.21912	0.751851	0
	sll1704	csgA, spoC	probable short chain dehydrogenase	46	57	32	63	81	113		25.585	29.75	18.07	24.4683	5.91953	34.296	33.66	42.74	36.8987	5.06873	1.50802	0.124645	0
	sll1708	rre17, narL	two-component response regulator NarL subfamily	76	72	90	325	453	373		47.857	42.546	57.539	49.314	7.60195	200.307	213.126	159.725	191.053	27.8774	3.87421	4.80896e-27	1
	sll1709	gdh	3-ketoacyl-acyl carrier protein reductase	152	188	190	919	1162	1278		87.257	101.276	110.739	99.7573	11.8144	516.364	498.392	498.909	504.555	10.2302	5.05782	5.27177e-96	1
	sll1710	ISY523b	putative transposase [ISY523b: 1275354 - 1276224]	24	25	16	114	116	140		13.094	12.799	8.863	11.5853	2.36222	60.876	47.285	51.942	53.3677	6.90675	4.60649	4.3399e-17	1
	sll1712		DNA binding protein HU	2060	2207	2062	2269	3210	3235		2915.44	2931.1	2962.88	2936.47	24.1737	3143.06	3394.28	3113.46	3216.93	154.301	1.09551	0.174153	0
	sll1713	hisC	histidinol-phosphate aminotransferase	569	615	575	733	1061	1158		220.416	223.562	226.146	223.375	2.86959	277.918	307.081	305.051	296.683	16.2829	1.32819	0.0507163	0
	sll1714		unknown protein	16	29	19	35	51	41		17.068	29.03	20.578	22.2253	6.14879	36.543	40.647	29.742	35.644	5.5078	1.60376	0.140926	0
	sll1715		hypothetical protein	45	48	52	73	79	115		40.711	40.751	47.763	43.075	4.05998	64.641	53.399	70.751	62.9303	8.80158	1.46095	0.144146	0
	sll1716	ISY523a	putative transposase [ISY523a: 967549 - 968419]	37	72	71	178	230	232		20.186	36.862	39.328	32.1253	10.413	95.051	93.754	86.075	91.6267	4.85142	2.85216	5.63992e-12	1
	sll1717		unknown protein	118	119	95	174	216	245		32.944	31.176	26.928	30.3493	3.09202	47.547	45.056	46.514	46.3723	1.25153	1.52795	0.00893849	0
	sll1721	pdhB	pyruvate dehydrogenase E1 component, beta subunit	539	507	474	565	770	709		237.063	209.254	211.661	219.326	15.4078	243.223	253.03	212.057	236.103	21.3942	1.07649	0.216025	0
	sll1722		hypothetical protein	57	62	53	424	638	432		18.773	19.162	17.723	18.5527	0.744372	136.683	156.998	96.757	130.146	30.6479	7.01495	1.03817e-41	1
	sll1723		probable glycosyltransferase	21	42	40	220	285	236		7.251	13.608	14.022	11.627	3.79538	74.347	73.521	55.412	67.76	10.7017	5.82781	2.51293e-28	1
	sll1724	icsA	probable glycosyltransferase	18	26	29	103	158	123		6.771	9.178	11.075	9.008	2.15703	37.922	44.406	31.464	37.9307	6.471	4.21078	1.75213e-14	1
	sll1725		ATP-binding protein of ABC transporter	124	108	97	303	298	284		29.009	23.71	23.04	25.253	3.27	69.381	52.088	45.182	55.5503	12.4655	2.19975	3.64516e-07	1
	sll1726		hypothetical protein	88	140	106	170	254	234		38.118	56.907	46.616	47.2137	9.40875	72.073	82.202	68.927	74.4007	6.93685	1.57583	0.00671559	0
	sll1730	sll1730	unknown protein	141	210	175	152	223	224		95.52	133.502	120.366	116.463	19.2895	100.786	112.872	103.194	105.617	6.39705	0.906877	0.00726891	0
	sll1732	ndhF3, ndhF, sll1732	NADH dehydrogenase subunit 5 (involved in low CO2-inducible, high affinity CO2 uptake)	679	1197	708	1071	1049	1241		157.56	260.653	166.801	195.005	57.0406	243.248	181.869	195.831	206.983	32.1732	1.06142	0.331916	0
	sll1733	ndhD3, ndhD, sll1733	NADH dehydrogenase subunit 4 (involved in low CO2-inducible, high affinity CO2 uptake)	485	760	425	767	812	868		137.826	202.673	122.622	154.374	42.5136	213.337	172.406	167.742	184.495	25.0865	1.19512	0.900659	0
	sll1734	cupA, chpY, sll1734	protein involved in low CO2-inducible, high affinity CO2 uptake	410	679	329	647	747	771		135.662	210.832	110.525	152.34	52.1918	209.537	184.672	173.485	189.231	18.4534	1.24217	0.659437	0
	sll1735	cupS, sll1735	hypothetical protein	268	303	238	410	458	613		285.883	303.31	257.762	282.318	22.9823	428.074	365.027	444.678	412.593	42.0216	1.46145	0.00717245	0
	sll1736	sll1736	hypothetical protein	134	140	127	229	305	321		149.642	146.713	143.993	146.783	2.82514	250.302	254.48	243.773	249.518	5.39635	1.69992	1.55304e-05	1
	sll1737	ycf60	hypothetical protein YCF60	184	169	178	160	231	288		163.362	140.803	160.45	154.872	12.2705	139.038	153.232	173.883	155.384	17.5219	1.00331	0.0933049	0
	sll1738		hypothetical protein	117	111	142	124	170	191		72.087	64.178	88.827	75.0307	12.5854	74.778	78.257	80.027	77.6873	2.67047	1.03541	0.238881	0
	sll1739		unknown protein	230	249	206	305	330	464		91.324	92.778	83.045	89.049	5.25019	118.532	97.898	125.287	113.906	14.2686	1.27913	0.360058	0
	sll1740	rplS, rpl19, sll1740, rpl	50S ribosomal protein L19	609	673	692	998	1173	1277		707.734	733.938	816.484	752.719	56.7554	1135.18	1018.49	1009.2	1054.29	70.2077	1.40064	0.00516607	0
	sll1742	nusG	transcription antitermination protein NusG	529	613	635	932	1113	1349		367.068	399.156	447.356	404.527	40.4125	632.978	577.022	636.553	615.518	33.3861	1.52158	4.00513e-05	1
	sll1743	rplK, rpl11, rpl	50S ribosomal protein L11	708	804	833	1027	1485	1584		712.694	759.482	851.341	774.506	70.5339	1011.86	1116.87	1084.32	1071.02	53.7524	1.38284	0.00935474	0
	sll1744	rplA, rpl1, rpl	50S ribosomal protein L1	2098	2122	2321	2562	3683	3526		1254.77	1190.96	1409.37	1285.03	112.304	1499.76	1645.77	1434.08	1526.54	108.352	1.18793	0.911176	0
	sll1745	rplJ, rpl10, rpl	50S ribosomal protein L10	2483	2337	2743	2582	3767	3535		2039.79	1801.6	2287.83	2043.07	243.129	2076.09	2312.12	1974.83	2121.02	173.074	1.03815	0.0716129	0
	sll1746	rplL, rpl12, sll1746, rpl	50S ribosomal protein L12	1751	1741	1865	1689	2615	2405		1940.24	1810.33	2098.15	1949.57	144.133	1831.81	2164.94	1812.24	1936.33	198.227	0.993207	0.011426	0
	sll1747	aroC	chorismate synthase	304	351	277	462	523	601		119.708	129.703	110.744	120.052	9.48417	178.064	153.872	160.938	164.291	12.4397	1.36851	0.0440365	0
	sll1749	rpl12	hypothetical protein	187	189	184	175	257	287		170.255	161.477	170.085	167.272	5.01963	155.947	174.823	177.694	169.488	11.8144	1.01325	0.0807821	0
	sll1750	ureC	urease alpha subunit	724	746	698	655	814	977		181.561	175.555	177.716	178.277	3.04209	160.77	152.516	166.613	159.966	7.08278	0.897289	5.06678e-06	1
	sll1751		hypothetical protein	44	65	60	80	71	98		56.156	77.848	77.746	70.5833	12.4945	99.934	67.703	85.055	84.2307	16.1313	1.19335	0.97345	0
	sll1752		hypothetical protein	51	86	61	204	254	253		30.249	47.866	36.733	38.2827	8.91015	118.428	112.559	102.045	111.011	8.30052	2.89976	1.94786e-15	1
	sll1755		unknown protein	146	161	149	165	216	185		51.151	52.932	53	52.361	1.04844	56.58	56.54	44.076	52.3987	7.20767	1.00072	0.0926327	0
	sll1757		hypothetical protein	399	499	467	723	1137	1094		194.654	228.445	231.311	218.137	20.387	345.231	414.436	362.944	374.204	35.9502	1.71546	6.89217e-08	1
	sll1758		MrsA protein homolog	600	612	535	608	694	670		177.935	170.315	161.084	169.778	8.43832	176.48	153.772	135.119	155.124	20.7136	0.913685	0.000749843	1
	sll1760	thrB	homoserine kinase	180	201	184	159	200	242		83.809	87.823	86.981	86.2043	2.11671	72.46	69.575	76.624	72.8863	3.54379	0.845507	6.0836e-05	1
	sll1761		unknown protein	17	23	18	33	30	36		11.854	15.05	12.743	13.2157	1.6496	22.522	15.629	17.07	18.407	3.6358	1.39282	0.469508	0
	sll1762		periplasmic protein, putative polar amino acid transport system substrate-binding protein	898	768	962	839	1313	1224		427.871	343.391	465.372	412.211	62.4801	391.273	467.421	396.598	418.431	42.5103	1.01509	0.0724091	0
	sll1763		unknown protein	165	234	231	197	273	300		174.706	232.505	248.328	218.513	38.7541	204.161	215.97	216.012	212.048	6.83009	0.970412	0.0367241	0
	sll1764		unknown protein	58	77	70	95	109	189		57.177	71.232	70.061	66.1567	7.79863	91.663	80.283	126.702	99.5493	24.1935	1.50475	0.0846765	0
	sll1765		unknown protein	68	99	57	199	232	317		60.75	82.997	51.701	65.1493	16.1051	174.009	154.858	192.588	173.818	18.8657	2.668	5.38849e-12	1
	sll1766	aslB, astB	hypothetical protein	358	329	313	777	876	1036		128.253	110.604	113.846	117.568	9.39467	272.451	234.475	252.393	253.106	18.998	2.15286	2.27988e-16	1
	sll1767	rpsF, rps6, sll1767, rps	30S ribosomal protein S6	662	728	786	684	1083	1095		830.063	856.596	1000.61	895.756	91.7694	839.442	1014.58	933.683	929.236	87.6556	1.03738	0.0722958	0
	sll1768	appB	probable oligopeptides ABC transporter permease protein	92	102	108	147	177	191		40.216	41.841	47.932	43.3297	4.06771	62.894	57.808	56.777	59.1597	3.27485	1.36534	0.151679	0
	sll1769	sll1769	hypothetical protein	50	61	74	158	238	282		67.425	77.192	101.315	81.9773	17.4444	208.541	239.793	258.603	235.646	25.2874	2.87452	5.94778e-14	1
	sll1770	spkI	hypothetical protein	275	377	300	540	751	845		67.08	86.297	74.297	75.8913	9.7072	128.925	136.87	140.168	135.321	5.77934	1.78309	5.65128e-09	1
	sll1771	pphA, sll1771	protein serin-threonin phosphatase	239	273	280	418	536	568		133.973	143.606	159.355	145.645	12.8132	229.338	224.486	216.52	223.448	6.47174	1.5342	0.000194496	1
	sll1772	mutS	DNA mismatch repair protein MutS	151	199	192	353	405	465		26.226	32.434	33.857	30.839	4.05784	60.009	52.556	54.922	55.829	3.80838	1.81034	1.29327e-07	1
	sll1773	pirA	hypothetical protein	88	109	79	160	190	254		53.986	62.751	49.206	55.3143	6.86951	96.074	87.089	105.966	96.3763	9.44213	1.74234	0.00025674	1
	sll1774		hypothetical protein	465	535	430	926	1303	1245		254.666	274.956	239.097	256.24	17.9812	496.375	533.173	463.681	497.743	34.7662	1.94249	4.15493e-14	1
	sll1775		hypothetical protein	402	418	423	499	641	693		70.247	68.544	75.047	71.2793	3.37217	85.347	83.689	82.351	83.7957	1.50085	1.1756	0.961744	0
	sll1776	deoC, dra	deoxyribose-phosphate aldolase	114	125	130	136	160	146		72.103	74.191	83.48	76.5913	6.05642	84.192	75.609	62.796	74.199	10.7675	0.968765	0.0625338	0
	sll1780	ISY203b, sll1780	putative transposase [ISY203b: 1200306 - 1201479]	2	6	5	5	6	2		0.843	2.374	2.141	1.786	0.82493	2.064	1.89	0.573	1.509	0.815255	0.844905	N.D.	0
	sll1783		hypothetical protein	493	631	606	821	1233	1139		476.149	571.896	594.234	547.426	62.7303	776.106	889.746	748.087	804.646	75.0182	1.46987	0.00144087	1
	sll1784		periplasmic protein, function unknown	1292	1332	1166	1699	2389	2402		689.106	666.682	631.409	662.399	29.086	886.948	952.02	871.221	903.396	42.8373	1.36383	0.0163075	0
	sll1785	cucA	periplasmic protein, function unknown	1059	1055	1130	1381	2056	1940		562.732	526.078	609.639	566.15	41.8852	718.259	816.273	701.035	745.189	62.16	1.31624	0.0982869	0
	sll1786	tatD, dtd3	putative deoxyribonuclease, tatD homolog	1217	1417	1227	2806	3465	4177		663.968	725.468	679.658	689.698	31.9557	1498.39	1412.43	1549.72	1486.85	69.3705	2.15579	1.15581e-29	1
	sll1787	rpoB, rpo	RNA polymerase beta subunit	6340	6545	6002	11187	13801	15920		821.621	795.946	789.709	802.425	16.9139	1418.98	1336.29	1403	1386.09	43.8661	1.72738	3.72466e-13	1
	sll1789	rpoC2, rpoC, rpo	RNA polymerase beta prime subunit	5859	6437	5678	11022	14290	15946		635.428	655.115	625.211	638.585	15.1999	1170	1157.93	1176.05	1167.99	9.22735	1.82903	1.08921e-18	1
	sll1791	ISY802a	putative transposase [ISY802a: 852462 - 853369]	36	18	14	24	36	20		39.891	18.717	15.75	24.786	13.1652	26.029	29.804	15.071	23.6347	7.65277	0.953549	0.419841	0
	sll1792	ISY802a	putative transposase [ISY802a: 852462 - 853369]	24	17	19	35	31	35		23.99	15.946	19.283	19.7397	4.0414	34.243	23.152	23.792	27.0623	6.22687	1.37096	0.537414	0
	sll1796	petJ, sll1796	cytochrome c553	121	98	107	322	219	512		142.941	108.64	128.335	126.639	17.2133	372.315	193.296	411.315	325.642	116.262	2.57143	1.40662e-06	1
	sll1797	ycf21	hypothetical protein YCF21	215	242	188	472	583	728		151.391	159.908	134.403	148.567	12.9848	325.301	306.716	348.598	326.872	20.9851	2.20016	2.46155e-16	1
	sll1799	rplC, rpl3, rpl	50S ribosomal protein L3	2123	2262	2171	2700	3592	3940		1418.06	1417.84	1472.29	1436.06	31.3714	1765.18	1792.62	1789.67	1782.49	15.0594	1.24123	0.322738	0
	sll1800	rplD, rpl4, rpl	50S ribosomal protein L4	1468	1694	1668	1933	2719	2851		994.493	1076.91	1147.26	1072.89	76.461	1281.71	1376.23	1313.42	1323.79	48.1062	1.23386	0.401708	0
	sll1801	rplW, rpl23, rpl	50S ribosomal protein L23	660	780	715	936	1080	1306		924.915	1025.76	1017.31	989.327	55.9418	1283.85	1130.81	1244.61	1219.76	79.4929	1.23292	0.453458	0
	sll1802	rplB, rpl2, rpl	50S ribosomal protein L2	1903	2063	1947	2493	3039	3222		982.013	999.008	1020.08	1000.37	19.0683	1259.16	1171.7	1130.67	1187.18	65.6308	1.18674	0.922937	0
	sll1803	rplV, rpl22, rpl	50S ribosomal protein L22	743	827	758	884	1188	1325		870.537	909.275	901.688	893.833	20.5288	1013.75	1039.97	1055.71	1036.48	21.1973	1.15959	0.769228	0
	sll1804	rpsC, rps3, rps, rpl3	30S ribosomal protein S3	1320	1572	1259	1663	2156	2222		782.916	874.954	758.151	805.34	61.5457	965.417	955.424	896.225	939.022	37.3986	1.16599	0.840631	0
	sll1805	rplP, rpl16, sll1805, rpl	50S ribosomal protein L16	525	655	583	662	985	940		536.03	627.571	604.348	589.316	47.5857	661.561	751.403	652.664	688.543	54.6201	1.16838	0.911547	0
	sll1806	rplN, rpl14, rpl	50S ribosomal protein L14	808	840	766	913	1283	1375		938.997	916.06	903.796	919.618	17.8681	1038.5	1114	1086.64	1079.71	38.2266	1.17409	0.937855	0
	sll1807	rplX, rpl24, rpl, sll1807	50S ribosomal protein L24	841	777	837	1019	1403	1425		1134.09	983.252	1145.95	1087.77	90.7053	1344.96	1413.57	1306.77	1355.1	54.116	1.24576	0.420117	0
	sll1808	rplE, rpl5, rpl	50S ribosomal protein L5	1326	1346	1280	1757	2206	2314		942.987	898.253	924.189	921.81	22.4617	1222.97	1172.12	1119.07	1171.39	51.9534	1.27075	0.197175	0
	sll1809	rpsH, rps8, rps	30S ribosomal protein S8	783	903	815	953	1225	1358		835.247	903.925	882.673	873.948	35.1604	995.011	976.328	985.111	985.483	9.34706	1.12762	0.414376	0
	sll1810	rplF, rpl6, rpl	50S ribosomal protein L6	1291	1257	1281	1482	2070	2117		1025.21	936.725	1032.82	998.25	53.4176	1151.9	1228.18	1143.24	1174.44	46.7405	1.1765	0.957667	0
	sll1811	rplR, rpl18, rpl	50S ribosomal protein L18	769	805	799	919	1348	1216		908.446	892.401	958.315	919.721	34.373	1062.6	1189.79	976.873	1076.42	107.128	1.17038	0.911546	0
	sll1812	rpsE, rps5, rps	30S ribosomal protein S5	1342	1347	1482	1564	2100	2317		1102.46	1038.41	1236.08	1125.65	100.855	1257.56	1288.95	1294.39	1280.3	19.8841	1.13739	0.545845	0
	sll1813	rplO, rpl15, rpl	50S ribosomal protein L15	1010	1063	1069	1110	1446	1621		975.478	963.432	1048.24	995.718	45.8864	1049.3	1043.45	1064.66	1052.47	10.9551	1.057	0.0508413	0
	sll1814	secY	preprotein translocase SecY subunit	2954	3030	2810	3550	4685	4997		953.158	917.463	920.554	930.392	19.7767	1121.15	1129.46	1096.47	1115.69	17.16	1.19916	0.77469	0
	sll1815	adk	adenylate kinase	373	364	359	349	501	583		283.602	259.713	277.13	273.482	12.3553	259.721	284.606	301.44	281.922	20.9886	1.03086	0.0682395	0
	sll1816	rpsM, rps13, rps, rpl13	30S ribosomal protein S13	1017	1250	1176	1391	1882	2154		1135.71	1309.93	1333.35	1259.67	107.982	1520.4	1570.27	1635.78	1575.48	57.8704	1.25071	0.290259	0
	sll1817	rpsK, rps11, rps	30S ribosomal protein S11	1087	1259	1067	1359	1881	2052		1186.09	1289.15	1182.06	1219.1	60.7005	1451.4	1533.49	1522.64	1502.51	44.5931	1.23248	0.429657	0
	sll1818	rpoA, bacA, rpo	RNA polymerase alpha subunit	2866	2989	2957	3786	5253	5531		1300.54	1272.81	1362.35	1311.9	45.8348	1681.55	1780.99	1706.8	1723.11	51.6879	1.31345	0.044789	0
	sll1819	rplQ, rpl17, rpl	50S ribosomal protein L17	707	764	708	875	1298	1215		863.757	875.905	878.202	872.621	7.76217	1046.31	1184.82	1009.44	1080.19	92.4695	1.23787	0.447897	0
	sll1820	truA, hisT	tRNA pseudouridine synthase 1	1650	1821	1734	2262	3058	3303		854.541	885.015	911.773	883.776	28.6361	1146.63	1183.3	1163.29	1164.41	18.3578	1.31754	0.0309177	0
	sll1821	rplM, rpl13, rpl	50S ribosomal protein L13	1023	1073	1133	1344	1980	2109		962.033	946.903	1081.77	996.901	73.8838	1237.07	1391.19	1348.72	1325.66	79.6042	1.32978	0.051148	0
	sll1822	rpsI, rps9, sll1822, rps	30S ribosomal protein S9	783	874	772	1032	1459	1529		811.037	849.536	811.867	824.147	21.9917	1046.26	1129.12	1077.01	1084.13	41.8868	1.31546	0.0578508	0
	sll1823	purA, adeK	adenylosuccinate synthetase	950	991	1011	1679	2028	2338		305.843	299.392	330.457	311.897	16.3936	529.063	487.809	511.861	509.578	20.7216	1.6338	8.77342e-09	1
	sll1824	rplY, rpl25, rpl	50S ribosomal protein L25	723	752	662	804	1045	1084		868.459	847.658	807.343	841.153	31.0729	945.254	937.851	885.467	922.857	32.5919	1.09713	0.225772	0
	sll1825		hypothetical protein	209	286	259	247	367	361		151.648	194.737	190.801	179.062	23.8226	175.416	198.959	178.128	184.168	12.8812	1.02851	0.105	0
	sll1830		unknown protein	606	661	727	588	825	857		241.288	246.977	293.891	260.719	28.8686	229.151	245.428	232.047	235.542	8.68311	0.903434	6.09918e-05	1
	sll1831	glcF	glycolate oxidase subunit, (Fe-S)protein	135	157	160	174	196	256		41.859	45.682	50.369	45.97	4.2623	52.807	45.407	53.98	50.7313	4.64816	1.10357	0.482571	0
	sll1832		hypothetical protein	429	503	500	627	814	943		400.796	440.987	474.27	438.684	36.7911	573.345	568.195	599.115	580.218	16.5663	1.32263	0.0699708	0
	sll1833	ftsI, pbpB, pbp4, sll1833	penicillin-binding protein	611	761	597	1069	1116	1283		143.647	167.892	142.501	151.347	14.3401	245.988	196.031	205.122	215.714	26.6095	1.4253	0.00729269	0
	sll1834		hypothetical protein	122	119	128	168	221	189		129.177	118.24	137.601	128.339	9.70764	174.107	174.833	136.087	161.676	22.1634	1.25975	0.561569	0
	sll1835	sll1835	periplasmic protein, function unknown	647	745	828	668	932	1037		347.681	375.685	451.747	391.704	53.8507	351.346	374.196	378.955	368.166	14.7593	0.939907	0.0010032	1
	sll1837		periplasmic protein, function unknown	322	358	327	416	596	686		315.254	328.912	325.044	323.07	7.03973	398.639	435.971	456.732	430.447	29.4378	1.33237	0.0723503	0
	sll1841	odhB, citM, pdhC	pyruvate dehydrogenase dihydrolipoamide acetyltransferase component (E2)	1402	1488	1494	1424	1849	2003		461.76	459.899	499.583	473.747	22.3937	459.05	455	448.623	454.224	5.2566	0.95879	0.0001268	1
	sll1845		hypothetical protein	50	114	78	76	113	134		44.669	95.573	70.749	70.3303	25.4546	66.456	75.426	81.409	74.4303	7.52606	1.0583	0.527263	0
	sll1848	plsC, sll1848	putative acyltransferas	91	107	84	119	168	184		57.556	63.507	53.941	58.3347	4.8303	73.668	79.39	79.141	77.3997	3.23412	1.32682	0.273163	0
	sll1849		probable dioxygenase Rieske iron-sulfur component	50	38	64	73	96	101		33.713	24.043	43.812	33.856	9.88528	48.176	48.362	46.31	47.616	1.13485	1.40643	0.277163	0
	sll1851		unknown protein	39	204	136	49	76	248		43.215	212.124	153.002	136.114	85.7116	53.143	62.92	186.875	100.979	74.5483	0.741875	0.173376	0
	sll1852	ndk, ndkR	nucleoside diphosphate kinase	156	148	157	256	329	391		148.659	132.349	151.899	144.302	10.4779	238.775	234.244	253.382	242.134	10.0013	1.67796	3.79781e-05	1
	sll1853		unknown protein	31	49	30	38	77	75		28.588	42.405	28.089	33.0273	8.12513	34.3	53.055	47.035	44.7967	9.57576	1.35635	0.44687	0
	sll1854	xthA, xth	exodeoxyribonuclease III	38	36	42	61	58	74		20.42	18.154	22.915	20.4963	2.38142	32.084	23.287	27.042	27.471	4.41416	1.34029	0.43636	0
	sll1858		unknown protein	503	560	497	750	924	968		114.49	119.613	114.853	116.319	2.85874	167.086	157.136	149.832	158.018	8.66075	1.35849	0.0212953	0
	sll1860	ISY523d	putative transposase [ISY523d: 2226601 - 2227471]	9	7	9	13	11	7		4.91	3.584	4.985	4.493	0.78811	6.942	4.484	2.597	4.67433	2.17874	1.04036	0.726709	0
	sll1861	ISY523o	putative transposase [ISY523o(partial copy): 2225804 - 2226597]	22	12	31	35	39	48		12.332	6.312	17.643	12.0957	5.6692	19.203	16.334	18.297	17.9447	1.46659	1.48356	0.329466	0
	sll1862	sll1862	unknown protein	130	127	165	298	395	453		129.044	118.302	166.291	137.879	25.1849	289.53	292.954	305.792	296.092	8.57312	2.14748	7.52698e-11	1
	sll1863		unknown protein	69	84	62	146	211	218		91.324	104.329	83.313	92.9887	10.6064	189.134	208.652	196.211	197.999	9.88108	2.12928	5.26874e-08	1
	sll1864		probable chloride channel protein	257	276	249	377	435	438		40.818	41.135	40.152	40.7017	0.501719	58.606	51.619	47.307	52.5107	5.70203	1.29014	0.271407	0
	sll1865	pfbB, prfB	peptide chain release factor 2	79	86	81	106	110	168		33.608	34.333	34.986	34.309	0.689313	44.137	34.964	48.603	42.568	6.95355	1.24072	0.70119	0
	sll1866		hypothetical protein	75	97	120	115	135	180		53.603	65.057	87.076	68.5787	17.0121	80.447	72.089	87.485	80.007	7.70743	1.16665	0.963643	0
	sll1867	psbA3, psba-3, psbA, psbAIII, sll1867	photosystem II D1 protein	12492	15177	11544	12439	15544	24777		4946.33	5639.34	4640.83	5075.5	511.633	4820.79	4598.54	6671.62	5363.65	1138.18	1.05677	0.207627	0
	sll1868	dnaG	DNA primase	66	71	59	99	107	153		14.834	14.974	13.463	14.4237	0.834901	21.778	17.968	23.384	21.0433	2.78174	1.45894	0.0985175	0
	sll1869	cbaB, cruH	probable dioxygenase, Rieske iron-sulfur component	187	229	236	293	315	396		74.665	85.803	95.67	85.3793	10.5089	114.505	93.971	107.523	105.333	10.4407	1.23371	0.602853	0
	sll1870		ATP-binding protein of ABC transporter	54	80	66	79	75	143		34.004	47.273	42.195	41.1573	6.69508	48.69	35.286	61.235	48.4037	12.9769	1.17606	1	0
	sll1871	hik6	two-component system sensory histidine kinase	92	120	78	215	219	247		19.482	23.847	16.77	20.033	3.57053	44.563	34.65	35.57	38.261	5.47704	1.9099	2.2076e-05	1
	sll1872	lytR	transcriptional regulator	258	384	349	402	488	623		79.48	111.01	109.158	99.8827	17.6935	121.213	112.322	130.515	121.35	9.09727	1.21493	0.697536	0
	sll1873		unknown protein	1069	1013	972	983	1342	1564		1252.49	1113.78	1156.25	1174.18	71.0734	1127.28	1174.78	1246.14	1182.74	59.8264	1.00729	0.0136944	0
	sll1874	AT103, cycII, chlAII, sll1874	hypothetical protein	31	29	38	48	44	38		12.343	10.836	15.362	12.847	2.30471	18.706	13.089	10.289	14.028	4.28635	1.09193	0.681592	0
	sll1875	ho2, ho	heme oxygenase	27	45	26	20	34	31		15.376	24.049	15.033	18.1527	5.10925	11.148	14.467	12.005	12.54	1.72297	0.690808	0.00859667	0
	sll1876	hemN1, O2 indep., hemN	coproporphyrinogen III oxidase, anaerobic (oxygen-independent)	58	58	37	36	65	71		17.753	16.659	11.498	15.3033	3.3406	10.785	14.865	14.779	13.4763	2.33116	0.880614	0.0953603	0
	sll1878	futC	iron(III)-transport ATP-binding protein	884	865	655	954	1103	1370		342.44	314.441	257.609	304.83	43.2245	361.711	319.237	360.898	347.282	24.2911	1.13926	0.629301	0
	sll1879	ycf55, rre23, crr23	two-component response regulator	363	388	317	549	538	680		92.163	92.443	81.714	88.7733	6.11516	136.428	102.056	117.406	118.63	17.2187	1.33632	0.138661	0
	sll1880		hypothetical protein	96	142	103	127	196	196		92.719	128.699	101	107.473	18.8431	120.055	141.436	128.731	130.074	10.7536	1.2103	0.805764	0
	sll1882		unknown protein	202	194	166	218	283	216		164.995	148.701	137.663	150.453	13.75	174.284	172.708	119.979	155.657	30.9081	1.03459	0.225609	0
	sll1883	argJ	arginine biosynthesis bifunctional protein ArgJ	660	727	685	760	926	1111		227.878	235.55	240.125	234.518	6.18842	256.834	238.877	260.858	252.19	11.7034	1.07535	0.109511	0
	sll1884		hypothetical protein	165	163	187	435	473	621		62.894	58.305	72.37	64.523	7.17261	162.292	134.708	160.972	152.657	15.5586	2.36594	5.18622e-16	1
	sll1885		unknown protein	570	622	596	1258	1496	1771		96.308	98.621	102.24	99.0563	2.98986	208.041	188.854	203.488	200.128	10.0252	2.02034	6.45272e-21	1
	sll1886		hypothetical protein	202	200	171	225	334	387		152.773	141.944	131.305	142.007	10.7341	166.556	188.734	199.039	184.776	16.5992	1.30117	0.272362	0
	sll1888	hik5	two-component sensor histidine kinase	199	257	217	254	336	384		65.694	79.615	72.731	72.68	6.96064	82.07	82.874	86.205	83.7163	2.19242	1.15185	0.781875	0
	sll1890		cobalt-chelatase subunit CobN-like protein	62	47	82	70	58	99		47.905	34.078	64.326	48.7697	15.1425	52.938	33.483	52.018	46.1463	10.9764	0.94621	0.229891	0
	sll1891		unknown protein	561	711	621	733	936	1101		316.957	376.963	356.22	350.047	30.4756	405.343	395.112	423.016	407.824	14.1164	1.16506	0.857235	0
	sll1892		unknown protein	314	382	349	352	493	543		180.255	205.785	203.41	196.483	14.1042	197.78	211.452	211.978	207.07	8.04967	1.05388	0.103313	0
	sll1893	hisF	cyclase	67	87	62	78	120	151		36.554	44.542	34.343	38.4797	5.36526	41.652	48.915	56.023	48.8633	7.18564	1.26985	0.565902	0
	sll1894	ribA	riboflavin biosynthesis protein RibA	227	264	261	328	451	542		58.254	63.577	68.004	63.2783	4.88186	82.387	86.474	94.588	87.8163	6.21027	1.38778	0.0294363	0
	sll1895		hypothetical protein	239	320	260	166	225	236		49.014	61.584	54.136	54.9113	6.32077	33.321	34.476	32.913	33.57	0.810705	0.611349	3.68442e-15	1
	sll1897		hypothetical protein	29	49	47	63	81	75		29.192	46.287	48.035	41.1713	10.4112	62.071	60.92	51.341	58.1107	5.89088	1.41144	0.256106	0
	sll1898	ctaA, sll1898	hypothetical protein	931	1131	988	810	1072	1266		399.635	455.583	430.586	428.601	28.0268	340.314	343.807	369.555	351.225	15.9697	0.819469	2.24055e-10	1
	sll1899	ctaB, coxD	cytochrome c oxidase folding protein	681	794	652	846	1022	1230		307.076	335.978	298.494	313.849	19.6385	373.38	344.315	377.169	364.955	17.9746	1.16283	0.80851	0
	sll1900	act	acetyltransferase	59	98	72	114	159	194		40.16	62.597	49.758	50.8383	11.2574	75.95	80.862	89.799	82.2037	7.02131	1.61696	0.00971306	0
	sll1902		hypothetical protein	64	58	46	79	110	115		22.871	19.45	16.69	19.6703	3.09639	27.632	29.37	27.947	28.3163	0.925995	1.43955	0.151274	0
	sll1905	hik19	two-component hybrid sensor and regulator	459	401	411	682	689	769		64.64	52.994	58.766	58.8	5.82307	94.007	72.497	73.646	80.05	12.1008	1.36139	0.105363	0
	sll1906	orf484	hypothetical protein	331	376	356	373	451	487		97.554	103.991	106.526	102.69	4.62526	107.599	99.311	97.606	101.505	5.34568	0.98846	0.00820291	0
	sll1908	serA	D-3-phosphoglycerate dehydrogenase	1445	1574	1507	1386	1883	2114		391.936	400.63	415.001	402.522	11.6484	367.953	381.596	389.928	379.826	11.0939	0.943614	3.11404e-05	1
	sll1909	prmA	probable methyltransferase	241	336	246	264	363	384		114.448	149.735	118.608	127.597	19.2846	122.709	128.797	124.009	125.172	3.20621	0.980992	0.0269455	0
	sll1910	zam	protein conferring resistance to acetazolamide Zam	452	590	535	885	1089	1201		82.621	101.203	99.287	94.3703	10.2202	158.335	148.726	149.289	152.117	5.39259	1.61191	3.54626e-07	1
	sll1911		hypothetical protein	19	33	24	33	58	36		33.121	53.982	42.476	43.193	10.449	56.304	75.54	42.676	58.1733	16.5116	1.34682	0.550225	0
	sll1912		hypothetical protein	19	26	15	17	32	27		21.727	27.901	17.415	22.3477	5.27048	19.027	27.34	20.996	22.4543	4.34414	1.00477	0.485317	0
	sll1913		hypothetical protein	107	112	99	429	624	613		25.491	25.039	23.946	24.8253	0.794353	100.034	111.07	99.311	103.472	6.59027	4.16799	5.63994e-50	1
	sll1915		hypothetical protein	136	131	109	133	165	183		105.652	95.5	85.972	95.708	9.84165	101.128	95.77	96.677	97.8583	2.8677	1.02247	0.163041	0
	sll1916	nadD	hypothetical protein	23	40	45	44	59	56		16.356	26.694	32.491	25.1803	8.17331	30.626	31.349	27.082	29.6857	2.28364	1.17892	1	0
	sll1917	hemN2, hemN	coproporphyrinogen III oxidase, anaerobic (oxygen-independent)	102	101	82	141	177	142		35.303	32.804	28.814	32.307	3.27292	47.765	45.771	33.422	42.3193	7.76955	1.30991	0.439829	0
	sll1920	pacS	copper-transporting P-type ATPase PacS	293	387	340	551	747	716		56.142	69.586	66.143	63.957	6.9835	103.336	106.942	93.296	101.191	7.07128	1.58218	3.75198e-05	1
	sll1921		hypothetical protein	234	234	262	2142	2570	2794		132.731	124.556	150.886	136.058	13.4765	1189.21	1089.17	1077.74	1118.71	61.3219	8.22232	1.72039e-189	1
	sll1924	sycrp2	cAMP receptor protein sycrp1 homolog	24	58	40	23	25	41		14.176	32.149	23.988	23.4377	8.99913	13.297	11.033	16.469	13.5997	2.73061	0.580248	0.0010742	1
	sll1925		hypothetical protein	263	298	280	287	365	411		157.295	167.251	170.023	164.856	6.69338	168.006	163.102	167.161	166.09	2.62166	1.00748	0.0278631	0
	sll1926	rpaC	hypothetical protein	343	315	378	340	435	455		570.103	491.317	637.882	566.434	73.3514	553.121	540.201	514.284	535.869	19.7776	0.946039	0.0060048	0
	sll1927	oppF, appD, appF	ABC transporter ATP-binding protein	397	507	516	647	782	778		91.825	110.045	121.174	107.681	14.8166	146.472	135.14	122.372	134.661	12.0571	1.25055	0.424846	0
	sll1929	comEC	competence protein ComE	241	268	247	397	466	519		48.52	50.632	50.488	49.88	1.17999	78.23	70.096	71.056	73.1273	4.44503	1.46607	0.00243197	1
	sll1930	ISY100k	putative transposase [ISY100k: 605515 - 606460]	0	0	0	9	6	0		0	0	0	0	0	7.631	3.884	0	3.83833	3.8157	N.D.	N.D.	0
	sll1931	glyA, shm	serine hydroxymethyltransferase	2260	1966	2043	2397	2874	3248		754.784	616.154	692.742	687.893	69.4421	783.545	717.146	737.67	746.12	33.9965	1.08465	0.197118	0
	sll1932	dnaK, dnaK3	DnaK protein	741	912	875	966	1159	1391		137.202	158.463	164.489	153.385	14.3348	175.065	160.336	175.146	170.182	8.52727	1.10951	0.309614	0
	sll1933	dnaJ, dnaJ3, dnaJ1	DnaJ protein, heat shock protein 40, molecular chaperone	80	113	93	130	169	242		37.128	49.213	43.821	43.3873	6.05416	59.052	58.6	76.376	64.676	10.135	1.49067	0.0381919	0
	sll1934		hypothetical protein	406	469	400	334	450	450		389.491	422.217	389.601	400.436	18.8627	313.617	322.545	293.573	309.912	14.8372	0.773935	3.29428e-10	1
	sll1937	fur, zur	ferric uptake regulation protein	92	92	66	83	119	111		94.609	88.782	68.909	84.1	13.4745	83.542	91.432	77.624	84.1993	6.92743	1.00118	0.206511	0
	sll1938		hypothetical protein	180	177	146	224	309	305		126.125	116.384	103.865	115.458	11.1589	153.623	161.768	145.332	153.574	8.21811	1.33013	0.201686	0
	sll1939	ftn6, zipS	unknown protein	460	550	560	447	526	535		305.828	343.142	378.004	342.325	36.0949	290.877	261.283	241.883	264.681	24.6731	0.773187	3.58046e-09	1
	sll1940		hypothetical protein	58	91	80	64	99	145		52.472	77.256	73.482	67.7367	13.3536	56.671	66.918	89.207	70.932	16.6353	1.04717	0.461728	0
	sll1941	gyrA	DNA gyrase A subunit	340	301	305	353	412	480		52.769	43.839	48.06	48.2227	4.46722	53.623	47.775	50.661	50.6863	2.92408	1.05109	0.140415	0
	sll1942		unknown protein	394	426	397	351	457	489		220.858	224.088	225.942	223.629	2.57285	192.578	191.399	186.406	190.128	3.27652	0.850191	4.38516e-07	1
	sll1945	dxs	1-deoxyxylulose-5-phosphate synthase	1763	1904	1720	1746	2136	2416		393.145	398.436	389.419	393.667	4.53108	381.089	355.883	366.378	367.783	12.6616	0.934251	8.37828e-06	1
	sll1946		hypothetical protein	240	249	226	268	318	314		41.533	40.436	39.708	40.559	0.918696	45.394	41.116	36.952	41.154	4.22113	1.01467	0.0620458	0
	sll1949		unknown protein	1038	975	1026	927	1227	1237		598.279	527.354	600.403	575.345	41.5753	522.959	528.393	484.851	512.068	23.7264	0.890018	1.21145e-05	1
	sll1950		unknown protein	187	226	205	164	228	219		109.102	123.735	121.432	118.09	7.86826	93.652	99.388	86.89	93.31	6.25602	0.790162	1.78829e-06	1
	sll1951	HlyA, hlp, sll1951	unknown protein	145346	154445	138854	151577	188974	206483		11926.5	11892.6	11568	11795.7	197.928	12173.8	11585.6	11522	11760.4	359.36	0.997013	0.000813176	1
	sll1954		unknown protein	232	280	270	237	372	419		164.17	185.933	193.981	181.361	15.4224	164.148	196.678	201.629	187.485	20.3615	1.03377	0.118721	0
	sll1956		hypothetical protein	83	106	94	48	97	77		61.472	73.671	70.683	68.6087	6.35854	34.796	53.676	38.781	42.4177	9.95151	0.618255	3.3711e-06	1
	sll1957	arsA, arsR	transcriptional regulator	20	19	28	61	51	74		27.227	24.272	38.7	30.0663	7.62156	81.279	51.873	68.507	67.2197	14.7452	2.23571	0.000966763	1
	sll1958	hisC	histidinol phosphate aminotransferase	192	256	217	271	312	329		74.578	93.313	85.577	84.4893	9.41474	103.029	90.546	86.904	93.493	8.4568	1.10657	0.433976	0
	sll1959	suhB, ssyA	probable inositol monophosphatase	35	43	59	39	83	84		18.668	21.522	31.95	24.0467	6.99166	20.36	33.076	30.467	27.9677	6.71634	1.16306	1	0
	sll1960		hypothetical protein	62	71	70	73	104	89		62.854	67.544	72.049	67.4823	4.59781	72.434	78.773	61.357	70.8547	8.81476	1.04997	0.379322	0
	sll1961		hypothetical protein	405	438	409	437	597	660		168.289	170.791	172.549	170.543	2.1408	177.731	185.345	186.499	183.192	4.76415	1.07417	0.15005	0
	sll1965		hypothetical protein	31	36	19	68	65	78		48.694	53.065	30.301	44.02	12.0803	104.546	76.285	83.319	88.05	14.7125	2.00023	0.0033849	0
	sll1967		probable RNA methyltransferase	140	155	125	209	280	303		43.129	44.809	39.097	42.345	2.9356	63.018	64.447	63.477	63.6473	0.729569	1.50307	0.00526779	0
	sll1968	pmgA	photomixotrophic growth related protein, PmgA	154	203	137	378	463	530		98.713	122.107	89.158	103.326	16.952	237.152	221.738	231.026	229.972	7.76087	2.22569	9.79215e-14	1
	sll1969	lipA	hypothetical protein	79	73	69	109	174	211		55.627	48.237	49.329	51.0643	3.98893	75.123	91.541	101.036	89.2333	13.1097	1.74747	0.00147242	1
	sll1971		probable hexosyltransferase	87	91	94	132	156	187		31.404	30.824	34.449	32.2257	1.94718	46.636	42.072	45.903	44.8703	2.45098	1.39238	0.114812	0
	sll1973		hypothetical protein	198	239	252	237	312	370		126.917	143.761	164	144.893	18.5674	148.69	149.422	161.282	153.131	7.06817	1.05686	0.19834	0
	sll1979		hypothetical protein	197	168	171	245	326	340		196.919	157.588	173.543	176.017	19.7818	239.701	243.47	231.118	238.096	6.33042	1.35269	0.141746	0
	sll1980	txlA, trxA, trxA3	thiol:disulfide interchange protein TrxA	154	169	190	403	475	604		121.619	125.244	152.343	133.069	16.7902	311.506	280.272	324.376	305.385	22.6803	2.29494	7.9691e-16	1
	sll1981	ilvB, gcl, alsS	acetolactate synthase	476	522	397	646	766	931		123.485	127.077	104.565	118.376	12.0945	164.029	148.471	164.244	158.915	9.04512	1.34246	0.074445	0
	sll1982	ISY352c2	putative transposase [ISY352c: 1553414 - 1553903, join 1554854 - 1555790]	65	66	44	67	137	120		39.039	37.198	26.83	34.3557	6.5821	39.386	61.476	49.011	49.9577	11.0754	1.45413	0.191766	0
	sll1983	ISY100n	putative transposase [ISY100n: 1553903 - 1554848]	6	4	7	2	13	2		7.147	4.471	8.466	6.69467	2.03555	2.332	11.57	1.62	5.174	5.55053	0.772854	0.456658	0
	sll1984	ISY100n	putative transposase [ISY100n: 1553903 - 1554848]	0	0	0	0	0	0		0	0	0	0	0	0	0	0	0	0	N.D.	N.D.	0
	sll1985	ISY352c1	putative transposase [ISY352c: 1553414 - 1553903, join 1554854 - 1555790]	36	53	57	68	60	90		42.882	59.244	68.935	57.0203	13.1681	79.281	53.399	72.904	68.528	13.4845	1.20182	0.943256	0
	sll1987	cpx, katG	catalase peroxidase	1738	1884	1641	1060	1378	1511		340.318	346.184	326.237	337.58	10.2516	203.153	201.6	201.202	201.985	1.03091	0.598333	2.91324e-35	1
	sll1988		33 kDa chaperonin	300	374	330	274	371	433		141.526	165.569	158.059	155.051	12.3004	126.517	130.766	138.911	132.065	6.29823	0.851748	5.86988e-06	1
	sll1994	hemB	porphobilinogen synthase (5-aminolevulinate dehydratase)	834	744	728	751	967	1145		363.455	304.263	322.11	329.943	30.3634	320.336	314.86	339.33	324.842	12.8422	0.984541	0.0084983	0
	sll1995		hypothetical protein	86	72	78	85	122	121		39.655	31.154	36.516	35.775	4.29867	38.362	42.03	37.941	39.4443	2.24913	1.10257	0.594618	0
	sll1997	ISY203h2	putative transposase [ISY203h: 1623060 - 1623693, join 1624643 - 1625182]	5	0	2	6	6	5		4.581	0	1.861	2.14733	2.30388	5.381	4.108	3.116	4.20167	1.1354	1.95669	N.D.	0
	sll1998	ISY100d	putative transposase [ISY100d: 1623697 - 1624643]	8	6	9	25	42	10		4.041	2.844	4.615	3.83333	0.903579	12.359	15.85	3.435	10.548	6.40257	2.75165	0.0193803	0
	sll1999	ISY203h1	putative transposase [ISY203h: 1623060 - 1623693, join 1624643 - 1625182]	2	4	1	1	7	4		1.653	3.101	0.839	1.86433	1.14571	0.809	4.321	2.248	2.45933	1.76551	1.31915	N.D.	0
	sll2001	lap	leucine aminopeptidase	376	336	334	310	403	568		105.591	88.546	95.23	96.4557	8.58835	85.209	84.557	108.473	92.7463	13.6236	0.961544	0.020965	0
	sll2002		hypothetical protein	94	135	129	157	174	204		45.858	61.804	63.895	57.1857	9.8656	74.967	63.423	67.679	68.6897	5.83799	1.20117	0.876332	0
	sll2003		hypothetical protein	278	329	288	335	392	413		76.714	85.195	80.688	80.8657	4.24329	90.48	80.82	77.502	82.934	6.74232	1.02558	0.0546074	0
	sll2005	gyrB	DNA gyrase B subunit [Contains: Ssp gyrB intein]	2036	2105	1978	2027	2677	3038		269.721	261.686	266.043	265.817	4.02228	262.828	264.967	273.688	267.161	5.75284	1.00506	0.00259752	1
	sll2006		hypothetical protein	72	69	82	90	134	163		86.486	77.777	100.003	88.0887	11.1993	105.812	120.26	133.147	119.74	13.6749	1.35931	0.248926	0
	sll2007		hypothetical protein	88	85	77	81	141	138		90.495	82.026	80.394	84.305	5.42245	81.529	108.335	96.506	95.4567	13.4338	1.13228	0.761675	0
	sll2008	prp1	processing protease	271	270	232	285	333	363		89.877	84.03	78.119	84.0087	5.87903	92.514	82.515	81.869	85.6327	5.96816	1.01933	0.0672503	0
	sll2009	prp2	processing protease	222	231	255	223	296	291		72.782	71.068	84.879	76.243	7.52794	71.558	72.505	64.878	69.647	4.15713	0.913487	0.00227478	1
	sll2010	murD	UDP-N-acetylmuramoylalanine--D-glutamate ligase	171	218	244	207	312	343		53.958	64.552	78.17	65.56	12.1374	63.931	73.556	73.601	70.3627	5.57003	1.07326	0.345613	0
	sll2011		hypothetical protein	52	69	46	91	102	116		35.564	44.285	31.942	37.2637	6.34461	60.916	52.122	53.951	55.663	4.64024	1.49376	0.0862863	0
	sll2012	sigD, rpoD, rre17, sll2012	group2 RNA polymerase sigma factor SigD	236	263	246	498	585	827		105.75	110.59	111.916	109.419	3.2456	218.413	195.853	252.003	222.09	28.255	2.02972	2.97036e-12	1
	sll2013		hypothetical protein	313	323	331	258	454	430		228.269	221.053	245.086	231.469	12.332	184.163	247.38	213.257	214.933	31.6418	0.928561	0.00593337	0
	sll2014	sfsA	sugar fermentation stimulation protein	156	161	163	158	209	306		93.693	90.74	99.393	94.6087	4.39857	92.879	93.785	124.978	103.881	18.2764	1.098	0.504363	0
	sll2015		hypothetical protein	126	143	133	216	245	290		87.857	93.569	94.155	91.8603	3.47935	147.414	127.637	137.51	137.52	9.8885	1.49706	0.00657641	0
	slr0001		hypothetical protein	241	277	225	329	400	497		213.968	230.783	202.817	215.856	14.0783	285.897	265.338	300.069	283.768	17.4631	1.31462	0.162291	0
	slr0006	slr0006	unknown protein	415	615	453	495	690	600		272.113	378.415	301.57	317.366	54.8832	317.679	338.031	267.538	307.749	36.2804	0.969698	0.02263	0
	slr0007		probable sugar-phosphate nucleotidyltransferase	244	439	214	299	331	413		137.314	231.836	122.272	163.807	59.3927	164.694	139.174	158.054	153.974	13.2402	0.93997	0.0754535	0
	slr0008	ctpA	carboxyl-terminal processing protease	708	788	804	1054	1292	1489		236.454	246.963	272.621	252.013	18.6048	344.537	322.391	338.175	335.034	11.4022	1.32943	0.0382504	0
	slr0009	rbcL, slr0009	ribulose bisphosphate carboxylase large subunit	14535	20604	15138	9585	12895	14324		4411.15	5867.87	4664.39	4981.14	778.3	2847.15	2923.92	2956.2	2909.09	56.0141	0.584021	1.14673e-26	1
	slr0011	rbcX	possible Rubisco chaperonin	3264	4772	3458	2089	3008	3093		3405.55	4672.29	3663.12	3913.65	669.498	2133.33	2344.89	2194.57	2224.26	108.86	0.568334	1.68285e-24	1
	slr0012	rbcS, slr0012	ribulose bisphosphate carboxylase small subunit	2535	3498	2464	1567	2192	2151		3178.57	4115.9	3136.77	3477.08	553.629	1923.11	2053.53	1834.11	1936.91	110.357	0.557053	5.93197e-26	1
	slr0013		hypothetical protein	269	307	299	324	510	473		218.473	233.978	246.55	233	14.064	257.556	309.472	261.239	276.089	28.9691	1.18493	0.942921	0
	slr0014	mgtC	Mg2+ transport ATPase	59	67	40	97	97	107		35.887	38.243	24.702	32.944	7.23434	57.749	44.083	44.259	48.697	7.83976	1.47818	0.145624	0
	slr0015	lpxB	lipid A disaccharide synthase	248	268	223	427	473	504		89.745	91.01	81.932	87.5623	4.91686	151.241	127.888	124.029	134.386	14.7238	1.53475	0.00114243	1
	slr0016		hypothetical protein	51	61	58	75	78	113		39.836	44.712	45.996	43.5147	3.24986	57.339	45.521	60.023	54.2943	7.71554	1.24772	0.723423	0
	slr0017	murA	UDP-N-acetylglucosamine 1-carboxyvinyltransferase	1617	1901	1665	2206	2545	2611		526.506	580.854	550.423	552.594	27.239	703.041	619.138	578.139	633.439	63.6673	1.1463	0.624571	0
	slr0018	fumC	fumarase	151	160	140	120	196	201		46.219	45.957	43.507	45.2277	1.49589	35.95	44.823	41.838	40.8703	4.51495	0.903658	0.00703204	0
	slr0019		unknown protein	139	148	159	251	240	247		22.25	22.231	25.84	23.4403	2.07819	39.324	28.703	26.887	31.638	6.71792	1.34972	0.22886	0
	slr0020	recG	DNA recombinase	75	116	101	130	179	184		12.885	18.702	17.618	16.4017	3.09338	21.86	22.977	21.497	22.1113	0.771347	1.34812	0.220975	0
	slr0021	sppA2, sppA	protease	95	153	127	203	256	267		48.847	73.824	66.299	62.99	12.8131	102.162	98.347	93.359	97.956	4.41451	1.5551	0.00575326	0
	slr0022		hypothetical protein	113	69	68	119	129	155		130.261	74.641	79.586	94.8293	30.7842	134.266	111.105	121.507	122.293	11.6005	1.28961	0.601557	0
	slr0023		unknown protein	104	98	134	254	388	485		72.517	64.124	94.863	77.168	15.8885	173.348	202.135	229.974	201.819	28.3143	2.61532	4.98809e-13	1
	slr0031		hypothetical protein	298	352	296	808	976	1111		72.815	80.712	73.432	75.653	4.39207	193.239	178.18	184.607	185.342	7.55636	2.4499	8.42813e-31	1
	slr0032	ilvE	probable branched-chain amino acid aminotransferase	396	383	378	572	687	809		184.983	167.891	179.274	177.383	8.70155	261.526	239.773	256.991	252.763	11.4762	1.42496	0.00566542	0
	slr0033	slr0033	glutamyl-tRNA(Gln) amidotransferase subunit C	142	168	136	156	250	271		193.311	214.62	187.973	198.635	14.0986	207.862	254.282	250.882	237.675	25.875	1.19655	0.876181	0
	slr0036	aat, aspC	aspartate aminotransferase	71	67	58	91	107	121		26.023	23.044	21.583	23.55	2.26284	32.645	29.301	30.159	30.7017	1.73679	1.30368	0.452501	0
	slr0038	slr0038	hypothetical protein	149	167	169	235	322	387		160.137	168.428	184.409	170.991	12.3374	247.204	258.564	282.846	262.871	18.2072	1.53734	0.00165762	1
	slr0039	slr0039	hypothetical protein	377	415	418	557	637	677		150.528	155.494	169.449	158.49	9.80992	217.677	190.029	183.821	197.176	18.024	1.24409	0.456998	0
	slr0040	cmpA, slr0040	bicarbonate transport system substrate-binding protein	30	31	29	51	76	54		9.466	9.179	9.291	9.312	0.144648	15.751	17.918	11.587	15.0853	3.21756	1.61999	0.0804577	0
	slr0041	cmpB, slr0041	bicarbonate transport system permease protein	4	8	10	20	7	12		2.035	3.819	5.165	3.673	1.5701	9.958	2.66	4.151	5.58967	3.85584	1.52183	0.548175	0
	slr0042	porB, slr0042	probable porin; major outer membrane protein	29	49	68	135	131	121		7.184	11.391	17.103	11.8927	4.97849	32.734	24.247	20.384	25.7883	6.31763	2.16842	0.000796346	1
	slr0043	cmpC, slr0043	bicarbonate transport system ATP-binding protein	63	80	110	140	161	184		13.481	16.064	23.898	17.8143	5.42459	29.322	25.74	26.775	27.279	1.84342	1.5313	0.0477208	0
	slr0044	cmpD, slr0044	bicarbonate transport system ATP-binding protein	54	77	50	72	75	104		27.275	36.497	25.641	29.8043	5.85332	35.595	28.303	35.722	33.2067	4.24717	1.11416	0.713444	0
	slr0049		hypothetical protein	886	907	926	1054	1512	1604		317.409	304.919	336.81	319.713	16.0698	369.579	404.71	390.77	388.353	17.6898	1.21469	0.626082	0
	slr0050	ycf56	hypothetical protein YCF56	171	180	177	225	266	319		74.749	73.837	78.555	75.7137	2.50256	96.266	86.876	94.827	92.6563	5.05736	1.22377	0.680612	0
	slr0051	icfA, ecaB	periplasmic beta-type carbonic anhydrase	340	304	292	302	503	546		184.091	154.461	160.519	166.357	15.6539	160.045	203.483	201.038	188.189	24.4038	1.13123	0.646772	0
	slr0053		hypothetical protein	266	287	249	448	536	737		211.236	213.874	200.758	208.623	6.93754	348.213	318.022	398.002	354.746	40.3882	1.70042	2.01572e-06	1
	slr0054	dgkA	diacylglycerol kinase	309	366	226	421	466	620		250.96	278.945	186.356	238.754	47.4861	334.664	282.773	342.428	319.955	32.4337	1.34011	0.19464	0
	slr0055	trpG	anthranilate synthase component II	79	72	73	143	182	194		68.856	58.89	64.599	64.115	5.0006	121.992	118.52	114.987	118.5	3.50254	1.84824	4.03482e-05	1
	slr0056	chlG, G4	chlorophyll a synthase	444	495	516	503	645	795		195.28	204.301	230.416	209.999	18.2479	216.533	211.954	237.779	222.089	13.7798	1.05757	0.10887	0
	slr0058		hypothetical protein	147	178	147	122	200	210		146.94	166.968	149.186	154.365	10.9724	119.361	149.368	142.749	137.159	15.7651	0.888541	0.00372936	0
	slr0059		unknown protein	31	57	33	48	47	62		43.443	74.959	46.953	55.1183	17.2719	65.839	49.211	59.086	58.0453	8.36271	1.0531	0.533028	0
	slr0060		unknown protein	60	90	51	106	102	130		23.18	32.628	20.004	25.2707	6.56654	40.081	29.442	34.153	34.5587	5.33109	1.36754	0.330479	0
	slr0061		unknown protein	29	29	30	37	52	88		18.673	17.522	19.612	18.6023	1.04679	23.318	25.016	38.532	28.9553	8.33698	1.55654	0.149681	0
	slr0063	pilB1, gspE1, gspE, pilB	pilus biogenesis protein homologous to general secretion pathway protein E	1129	1206	955	1286	1629	1904		239.793	240.371	205.937	228.7	19.7157	267.341	258.506	275.006	266.951	8.25691	1.16725	0.852307	0
	slr0064		hypothetical protein	133	152	121	198	224	302		49.38	52.958	45.611	49.3163	3.67391	71.952	62.137	76.249	70.1127	7.23357	1.42169	0.0524102	0
	slr0065		hypothetical protein	24	26	37	40	50	54		16.106	16.374	25.21	19.23	5.18057	26.274	25.07	24.644	25.3293	0.845379	1.31718	0.573153	0
	slr0066	ribD	riboflavin biosynthesis protein RibD	44	37	37	38	53	84		17.045	13.45	14.552	15.0157	1.84181	14.408	15.34	22.128	17.292	4.21394	1.1516	0.934624	0
	slr0067	MRP	MRP protein homolog	250	322	300	336	474	576		100.947	122.012	122.989	115.316	12.4535	132.793	143.001	158.165	144.653	12.7664	1.25441	0.407387	0
	slr0069		unknown protein	33	27	28	63	64	73		21.441	16.462	18.471	18.7913	2.50491	40.064	31.069	32.254	34.4623	4.88723	1.83395	0.0103783	0
	slr0070	fmt	methionyl-tRNA formyltransferase	84	104	91	85	147	139		36.275	42.146	39.899	39.44	2.96229	35.928	47.43	40.82	41.3927	5.77234	1.04951	0.342331	0
	slr0072	gidB	glucose inhibited division protein B	62	112	78	143	134	182		33.443	56.692	42.716	44.2837	11.7035	75.497	54.004	66.76	65.4203	10.8089	1.4773	0.0981786	0
	slr0073	pilL-N, cheA, hik36, pilL, pilN	two-component sensor histidine kinase	1067	1107	1167	2298	3012	3091		482.653	469.905	535.958	496.172	35.0403	1017.42	1017.96	950.828	995.406	38.6063	2.00617	4.13741e-20	1
	slr0074	ycf24, sufB	ABC transporter subunit	528	624	513	669	879	927		156.909	174.016	154.782	161.902	10.5445	194.59	195.168	187.338	192.365	4.36338	1.18816	0.914095	0
	slr0075	ycf16, sufC	ABC transporter ATP-binding protein	143	194	156	216	238	309		79.535	101.255	88.092	89.6273	10.9411	117.587	98.903	116.873	111.121	10.5871	1.23981	0.591609	0
	slr0076	sufD, sufB	hypothetical protein	403	399	357	423	604	643		126.884	117.887	114.119	119.63	6.55857	130.354	142.084	137.672	136.703	5.92469	1.14272	0.657962	0
	slr0077	sufS, nifS	cysteine desulfurase	240	264	260	299	285	406		81.487	84.115	89.627	85.0763	4.15428	99.364	72.298	93.742	88.468	14.283	1.03987	0.148068	0
	slr0078		putative 6-pyruvoyl tetrahydrobiopterin synthase	30	61	56	55	63	67		32.986	62.941	62.516	52.8143	17.1732	59.191	51.756	50.098	53.6817	4.84271	1.01642	0.403931	0
	slr0079	gspE2, pilB2	probable general secretion pathway protein E	765	809	599	1039	1393	1493		134.337	133.313	106.795	124.815	15.6142	178.579	182.764	178.289	179.877	2.50413	1.44115	0.00552865	0
	slr0080	rnhA	ribonuclease H	66	79	79	81	113	138		58.597	65.819	71.211	65.209	6.32909	70.388	74.958	83.319	76.2217	6.55746	1.16888	0.974841	0
	slr0081	hisB, phoB, rre29, sphR, slr0081	two-component response regulator OmpR subfamily	851	803	707	981	1343	1300		462.521	409.552	390.131	420.735	37.4682	521.859	545.362	480.483	515.901	32.8472	1.22619	0.608914	0
	slr0082	rimO	hypothetical protein	577	713	663	1054	1262	1453		185.759	215.405	216.709	205.958	17.5047	332.122	303.557	318.107	317.929	14.2833	1.54366	3.8942e-06	1
	slr0083	crhR, crhL, deaD, crh, chrR, slr0083	RNA helicase Light	2304	2496	2271	3010	3926	4517		668.026	679.121	668.524	671.89	6.26689	854.199	850.487	890.622	865.103	22.1782	1.28757	0.0883319	0
	slr0084	hisH	amidotransferase HisH	141	166	128	141	220	169		95.52	105.53	88.039	96.363	8.77592	93.492	111.354	77.856	94.234	16.7613	0.977906	0.0906989	0
	slr0086	dnaK1	similar to DnaK protein	99	112	114	118	169	212		26.6	28.239	31.099	28.646	2.27695	31.032	33.927	38.736	34.565	3.89142	1.20663	0.807648	0
	slr0088	crtO	beta-carotene ketolase	78	83	98	135	213	234		20.533	20.503	26.192	22.4093	3.27592	34.784	41.893	41.89	39.5223	4.10352	1.76366	0.000260831	1
	slr0089	VTE4	gamma-tocopherol methyltransferase	194	173	133	225	281	279		87.203	72.974	60.698	73.625	13.2645	98.991	94.372	85.284	92.8823	6.97386	1.26156	0.559445	0
	slr0090	ppd, hpd, hppd, slr0900	probable 4-hydroxyphenylpyruvate dioxygenase	35	43	41	33	51	56		14.715	16.964	17.501	16.3933	1.47807	13.579	16.02	16.01	15.203	1.40643	0.927389	0.146063	0
	slr0091		aldehyde dehydrogenase	18	38	35	38	34	75		5.63	11.154	11.115	9.29967	3.17808	11.633	7.946	15.953	11.844	4.00767	1.27359	0.716501	0
	slr0092		hypothetical protein	19	7	33	13	32	16		10.527	3.639	18.563	10.9097	7.46936	7.05	13.246	6.028	8.77467	3.90586	0.804302	0.253241	0
	slr0093	dnaJ, dnaJ4, dnaJ2	DnaJ protein, heat shock protein 40, molecular chaperone	79	87	81	197	252	245		33.911	35.045	35.301	34.7523	0.739774	82.768	80.82	71.517	78.3683	6.01284	2.25505	9.37169e-11	1
	slr0095		O-methyltransferase	22	33	39	49	91	87		14.229	20.03	25.611	19.9567	5.69135	31.02	43.976	38.266	37.754	6.49316	1.8918	0.00622312	0
	slr0096		low affinity sulfate transporter	184	178	182	230	315	298		47.219	42.866	47.42	45.835	2.57319	57.771	60.398	52.006	56.725	4.29267	1.23759	0.596421	0
	slr0099	ISY352f, slr0099	putative transposase [ISY352f(partial copy): 2968019 - 2969383]	25	40	31	58	40	54		10.51	15.781	13.232	13.1743	2.63597	23.866	12.565	15.438	17.2897	5.87364	1.31238	0.641727	0
	slr0103		unknown protein	42	29	35	20	37	57		40.84	26.462	34.554	33.952	7.20788	19.035	26.881	37.692	27.8693	9.36768	0.820845	0.0976228	0
	slr0104		hypothetical protein	251	294	232	251	339	354		44.185	48.567	41.465	44.739	3.58326	43.247	44.587	42.378	43.404	1.11284	0.97016	0.0112984	0
	slr0105		hypothetical protein	105	154	138	979	1461	1667		32.417	44.616	43.256	40.0963	6.68517	295.829	337.003	349.981	327.604	28.273	8.17043	7.04285e-122	1
	slr0106		unknown protein	112	86	92	528	693	832		68.125	49.089	56.815	58.0097	9.57407	314.344	314.942	344.148	324.478	17.0373	5.59352	1.06744e-65	1
	slr0108		unknown protein	47	103	74	85	87	205		16.034	32.974	25.631	24.8797	8.49496	28.382	22.175	47.559	32.7053	13.2327	1.31454	0.566994	0
	slr0109		unknown protein	39	58	33	47	57	59		17.476	24.389	15.013	18.9593	4.86082	20.613	19.083	17.978	19.2247	1.3232	1.01399	0.349036	0
	slr0110		hypothetical protein	141	197	177	203	285	271		95.07	124.646	121.167	113.628	16.1653	133.968	143.573	124.258	133.933	9.65755	1.1787	1	0
	slr0111		unknown protein	63	94	95	88	115	156		51.755	72.465	79.236	67.8187	14.3176	70.758	70.585	87.15	76.1643	9.51426	1.12306	0.751436	0
	slr0112		unknown protein	78	87	96	177	301	241		59.943	62.742	74.904	65.863	7.95383	133.137	172.83	125.949	143.972	25.2489	2.18593	1.20998e-07	1
	slr0114		putative PP2C-type protein phosphatase	206	197	182	277	277	326		57.624	51.712	51.689	53.675	3.41995	75.84	57.893	62.014	65.249	9.40067	1.21563	0.785743	0
	slr0115	rpaA, rre31, crr31, ycf27	response regulator for energy transfer from phycobilisomes to photosystems	183	245	249	219	279	266		108.092	135.8	149.324	131.072	21.0187	126.61	123.127	106.846	118.861	10.55	0.906837	0.00447379	0
	slr0116	pcyA	phycocyanobilin:ferredoxin oxidoreductase	187	198	158	180	204	223		107.35	106.663	92.088	102.034	8.62005	101.138	87.497	87.055	91.8967	8.00628	0.90065	0.0033068	0
	slr0118	thiC	thiamine biosynthesis protein ThiC	1561	1483	1281	1475	2083	2331		485.069	432.447	404.146	440.554	41.0661	448.615	483.611	492.577	474.934	23.2299	1.07804	0.177715	0
	slr0119	brkB	hypothetical protein	32	42	51	43	53	75		14.339	17.661	23.202	18.4007	4.47756	18.859	17.744	22.854	19.819	2.68686	1.07708	0.611617	0
	slr0120		probable tRNA/rRNA methyltransferase	53	47	33	88	108	117		31.435	26.16	19.872	25.8223	5.78889	51.086	47.86	47.191	48.7123	2.08269	1.88644	0.00171351	1
	slr0121		hypothetical protein	510	713	600	636	786	869		146.976	192.822	175.556	171.785	23.1545	179.397	169.241	170.305	172.981	5.58183	1.00696	0.0178917	0
	slr0142		hypothetical protein	10	6	6	15	13	25		5.834	3.285	3.554	4.22433	1.40049	8.566	5.667	9.919	8.05067	2.17234	1.90578	0.102794	0
	slr0143	hat	WD-repeat protein, Hat protein, involved in the control of a high-affinity transport system for inorganic carbon	382	417	374	560	640	725		45.808	46.926	45.535	46.0897	0.737036	65.728	57.341	59.122	60.7303	4.41877	1.31766	0.100921	0
	slr0144		hypothetical protein	1296	1201	1189	1885	2657	2594		704.38	612.543	656.104	657.676	45.9387	1002.76	1078.95	958.748	1013.48	60.8139	1.54101	4.79849e-05	1
	slr0145	slr0145	unknown protein	341	344	258	624	804	871		355.788	336.812	273.304	321.968	43.1991	637.241	626.758	617.999	627.333	9.63386	1.94843	1.64241e-10	1
	slr0146		hypothetical protein	551	524	506	941	1407	1251		460.589	411.041	429.439	433.69	25.046	769.898	878.744	711.134	786.592	85.0429	1.81372	4.99228e-09	1
	slr0147	slr0147	hypothetical protein	720	693	677	1139	1720	1663		463.594	418.726	442.571	441.63	22.4488	717.811	827.447	728.164	757.807	60.5315	1.71593	2.8412e-08	1
	slr0148	fdx, slr0148	hypothetical protein	423	446	449	729	1253	1130		375.554	371.585	404.732	383.957	18.1008	633.492	831.17	682.249	715.637	102.982	1.86385	3.95088e-09	1
	slr0149	slr0149	hypothetical protein	485	490	584	801	1224	1038		441.571	418.645	539.834	466.683	64.3791	713.793	832.619	642.67	729.694	95.9676	1.56357	0.000601227	1
	slr0150	petF, fdx, fdx IV	ferredoxin, petF-like protein	193	213	204	355	537	540		265.266	274.724	284.671	274.887	9.70353	477.567	551.449	504.72	511.245	37.3707	1.85984	4.31152e-09	1
	slr0151	slr0151	unknown protein	962	928	932	1439	2193	2038		428.379	387.786	421.364	412.51	21.6967	627.185	729.622	617.148	657.985	62.2421	1.59508	9.96487e-06	1
	slr0152	spkG, pknD	serine/threonine protein kinase	136	134	121	174	166	197		30.76	28.441	27.785	28.9953	1.56305	38.519	28.051	30.3	32.29	5.51043	1.11363	0.562895	0
	slr0156	clpB2, clpB1, clpB	ClpB protein	354	424	404	345	441	572		56.286	63.264	65.218	61.5893	4.69559	53.691	52.389	61.848	55.976	5.1268	0.908859	0.000265535	1
	slr0157		unknown protein	40	49	43	76	53	60		35.078	40.323	38.285	37.8953	2.64412	65.233	34.726	35.781	45.2467	17.3167	1.19399	1	0
	slr0161	pilT1, pilT	twitching motility protein PilT	1567	1557	1550	1400	2000	2114		605.376	564.464	607.963	592.601	24.4017	529.378	577.288	555.384	554.017	23.9842	0.93489	7.39921e-05	1
	slr0162	pilC, gspF	a part of pilC, pilin biogenesis protein, required for twitching motility	421	446	342	383	529	622		362.52	360.393	298.996	340.636	36.0773	322.798	340.339	364.227	342.455	20.7954	1.00534	0.0404821	0
	slr0163	pilC', pilC	a part of pilC, pilin biogenesis protein, required for twitching motility	414	402	416	422	518	539		238.62	217.432	243.438	233.163	13.8351	238.068	223.071	211.265	224.135	13.4331	0.961278	0.00380584	0
	slr0164	clpP4, clpR, clpP	ATP-dependent Clp protease proteolytic subunit	868	866	741	1337	1712	2039		548.996	513.995	475.835	512.942	36.5919	827.68	809.021	876.999	837.9	35.1225	1.63352	4.13499e-07	1
	slr0165	clpP3, clpP	ATP-dependent Clp protease proteolytic subunit	559	640	570	894	1335	1557		393.617	422.896	407.498	408.004	14.646	616.142	702.344	745.56	688.015	65.8881	1.6863	4.08183e-08	1
	slr0166	ISY523n, slr0166	putative transposase [ISY523n: 2210271 - 2211142]	0	6	1	0	0	2		0	7.969	1.437	3.13533	4.24729	0	0	1.925	0.641667	1.1114	0.204657	N.D.	0
	slr0168	slr0168	unknown protein	522	562	507	791	988	1049		115.862	117.058	114.253	115.724	1.40756	171.842	163.846	158.336	164.675	6.79103	1.42299	0.00184418	1
	slr0169		hypothetical protein	116	107	123	131	152	153		77.482	67.069	83.414	75.9883	8.27424	85.644	75.857	69.497	76.9993	8.13389	1.0133	0.167396	0
	slr0171	ycf37	photosystem I assembly related protein Ycf37	133	167	153	147	241	244		108.018	127.278	126.161	120.486	10.8118	116.854	146.241	134.762	132.619	14.8102	1.1007	0.510168	0
	slr0172	guaB	hypothetical protein	370	425	355	344	482	538		339.028	365.438	330.256	344.907	18.3131	308.513	329.98	335.234	324.576	14.1566	0.941052	0.000969954	1
	slr0179		hypothetical protein	28	28	29	945	1477	1495		11.18	10.491	11.756	11.1423	0.633341	369.308	440.618	405.927	405.284	35.6593	36.3734	2.89998e-237	1
	slr0180	ISY203f	putative transposase [ISY203f: 2326926 - 2328099]	11	20	10	189	344	424		4.638	7.914	4.281	5.611	2.00243	78.001	108.374	121.578	102.651	22.3451	18.2946	1.82222e-56	1
	slr0181		hypothetical protein	158	187	152	269	287	349		86.532	96.106	84.518	89.052	6.19138	144.195	117.437	129.98	130.537	13.3877	1.46586	0.0141004	0
	slr0184		unknown protein	75	86	51	105	122	154		51.79	55.729	35.756	47.7583	10.5793	70.967	62.944	72.317	68.7427	5.06695	1.43939	0.145529	0
	slr0185	umpS, pyrE	orotate phosphoribosyltransferase	125	176	162	219	295	359		89.787	118.634	118.143	108.855	16.5149	153.968	158.319	175.36	162.549	11.3059	1.49327	0.00816827	0
	slr0186	leuA	2-isopropylmalate synthase	1370	1508	1324	1603	2096	2499		366.722	378.8	359.827	368.45	9.60377	419.983	419.194	454.899	431.359	20.3903	1.17074	0.890318	0
	slr0191	lytB, spoIID	amidase enhancer, periplasmic protein	301	341	368	432	560	639		80.271	85.337	99.639	88.4157	10.0443	112.761	111.58	115.885	113.409	2.22438	1.28268	0.226019	0
	slr0192		hypothetical protein	80	104	82	129	132	155		99.437	121.307	103.482	108.075	11.6361	156.939	122.586	131.016	136.847	17.9034	1.26622	0.558333	0
	slr0193	rbp3	RNA-binding protein	888	771	816	880	1323	1362		835.079	680.394	779.1	764.858	78.3198	809.988	929.567	871.011	870.189	59.7937	1.13771	0.612518	0
	slr0194	rpiA	ribose 5-phosphate isomerase	360	372	370	403	579	703		218.046	211.437	227.529	219.004	8.08866	238.909	262.018	289.557	263.495	25.3563	1.20315	0.781175	0
	slr0195		hypothetical protein	5	17	16	22	43	43		3.884	12.393	12.62	9.63233	4.9795	16.728	24.958	22.716	21.4673	4.25472	2.22867	0.00774612	0
	slr0196		unknown protein	16	36	26	140	148	181		24.33	51.372	40.141	38.6143	13.5855	208.372	168.151	187.172	187.898	20.1203	4.86603	1.3458e-20	1
	slr0197	comA, comEA	competence protein	149	217	186	493	728	713		38.445	52.541	48.725	46.5703	7.29083	124.502	140.342	125.104	129.983	8.97649	2.7911	2.96661e-26	1
	slr0199	slr0199	hypothetical protein	27	44	50	86	70	74		13.217	20.212	24.85	19.4263	5.85616	41.206	25.602	24.634	30.4807	9.30101	1.56904	0.144561	0
	slr0201	hdrB	heterodisulfide reductase subunit B	209	281	209	304	375	433		98.923	124.81	100.435	108.056	14.5291	140.834	132.614	139.371	137.606	4.38493	1.27347	0.341481	0
	slr0204	ycf83	hypothetical protein YCF83	8	13	10	20	22	34		8.227	12.545	10.441	10.4043	2.15923	20.131	16.903	23.777	20.2703	3.43912	1.94826	0.0494972	0
	slr0207		hypothetical protein	85	107	88	85	96	117		22.458	26.53	23.607	24.1983	2.09942	21.982	18.951	21.022	20.6517	1.54906	0.853433	0.00426703	0
	slr0208		hypothetical protein	163	233	217	258	399	404		89.613	120.208	121.125	110.315	17.9346	138.831	163.894	151.042	151.256	12.5329	1.37112	0.0838381	0
	slr0209		unknown protein	122	160	167	134	194	234		49.968	61.496	69.445	60.303	9.79315	53.718	59.366	65.175	59.4197	5.72869	0.985352	0.0859055	0
	slr0210	hik9	two-component sensor histidine kinase	59	68	46	130	105	133		20.176	21.821	15.971	19.3227	3.01691	43.512	26.827	30.929	33.756	8.69432	1.74696	0.0121159	0
	slr0211		hypothetical protein	670	822	803	768	1102	1276		237.056	272.923	288.457	266.145	26.3623	265.962	291.316	307.015	288.098	20.7149	1.08248	0.194624	0
	slr0212	metH	5-methyltetrahydrofolate--homocysteine methyltransferase	865	929	790	1228	1438	1598		103.382	104.192	95.861	101.145	4.59397	143.65	128.408	129.878	133.979	8.40781	1.32462	0.0588708	0
	slr0213	guaA	GMP synthetase	1005	1156	1071	1190	1387	1535		264.56	285.567	286.244	278.79	12.3285	306.61	272.798	274.789	284.732	18.9728	1.02131	0.010653	0
	slr0214	SynMI, M.Ssp6803I	cytosine-specific methyltransferase(5'-CGATCG-3')	36	46	49	53	72	57		12.108	14.518	16.732	14.4527	2.31269	17.447	18.093	13.037	16.1923	2.75162	1.12037	0.772535	0
	slr0216	cobP, cobU	bifunctional cobalamin biosynthesis protein CobP	69	88	56	75	98	115		53.027	63.463	43.694	53.3947	9.88963	56.414	56.27	60.1	57.5947	2.17088	1.07866	0.508893	0
	slr0217		hypothetical protein	292	242	219	272	298	331		296.02	230.221	225.409	250.55	39.4516	269.892	225.716	228.191	241.266	24.8214	0.962947	0.0334093	0
	slr0220	glyS	glycyl-tRNA synthetase beta chain	598	642	623	535	674	789		118.228	119.109	125.054	120.797	3.71289	103.527	99.56	106.079	103.055	3.285	0.853128	6.98797e-08	1
	slr0222	gidA, hik25	two-component hybrid sensor and regulator	152	139	145	105	170	197		18.428	15.814	17.848	17.3633	1.37274	12.46	15.399	16.242	14.7003	1.98544	0.846631	0.00204282	1
	slr0224	slr0224	similar to sterol C5-desaturase	7	21	19	15	12	16		4.313	12.142	11.885	9.44667	4.44774	9.046	5.524	6.704	7.09133	1.79266	0.75067	0.0969906	0
	slr0226		unknown protein	712	658	720	470	568	678		210.713	182.738	216.338	203.263	17.9963	136.141	125.593	136.45	132.728	6.18102	0.652987	1.65524e-17	1
	slr0228	ftsH, ftsH2, slr0228	cell division protein FtsH	3189	3521	3010	3416	4533	5593		725.86	752.066	695.591	724.506	28.2618	761.023	770.887	865.716	799.209	57.8078	1.10311	0.240032	0
	slr0229	mmsB, tsr	3-hydroxyisobutyrate dehydrogenase	87	79	65	74	122	121		42.735	36.415	32.417	37.189	5.20236	35.578	44.775	40.419	40.2573	4.60063	1.08251	0.52999	0
	slr0230	ISY100f	putative transposase [ISY100f: 2534034 - 2534980]	3	6	4	11	9	7		1.515	2.844	2.051	2.13667	0.668629	5.438	3.396	2.404	3.746	1.54699	1.7532	0.382338	0
	slr0231		probable DNA-3-methyladenine glycosylase	3	4	9	8	3	14		2.803	3.507	8.537	4.949	3.12717	7.315	2.094	8.895	6.10133	3.55923	1.23284	1	0
	slr0232		hypothetical protein	30	19	28	31	63	55		19.581	11.637	18.555	16.591	4.32085	19.804	30.723	24.412	24.9797	5.48159	1.50562	0.237248	0
	slr0233	trxM, trxM1, TrxY, trxQ, slr0233	thioredoxin M	149	152	123	169	198	266		200.927	192.348	168.402	187.226	16.8567	223.059	199.491	243.93	222.16	22.2331	1.18659	0.984093	0
	slr0236		similar to glutathione S-transferase	289	283	305	415	560	566		185.247	170.228	198.491	184.655	14.1408	260.365	268.193	246.718	258.425	10.8681	1.3995	0.0194639	0
	slr0237	glgX	glycogen operon protein GlgX homolog	368	450	485	621	816	832		70.418	80.806	94.225	81.8163	11.9356	116.308	116.663	108.266	113.746	4.74885	1.39026	0.0214254	0
	slr0238		hypothetical protein	78	87	71	71	128	120		79.074	82.766	73.078	78.306	4.88945	70.45	96.952	82.728	83.3767	13.2629	1.06475	0.449037	0
	slr0239	cbiF, cobM	precorrin-4 C11-methyltransferase	61	48	48	71	75	100		32.903	24.297	26.287	27.829	4.50546	37.485	30.226	36.681	34.7973	3.97925	1.2504	0.725581	0
	slr0240	slr0240	transcriptional regulator	193	239	229	236	287	319		195.657	227.367	235.702	219.575	21.129	234.171	217.384	219.918	223.824	9.04961	1.01935	0.0673741	0
	slr0241		hypothetical protein	401	427	396	445	576	580		203.261	203.109	203.795	203.388	0.360291	220.775	218.141	199.926	212.947	11.3535	1.047	0.0722553	0
	slr0242	bcp, prxQ, prxQ-B1	bacterioferritin comigratory protein homolog	93	116	102	110	133	145		82.569	96.646	91.944	90.3863	7.1666	95.589	88.225	87.545	90.453	4.46088	1.00074	0.116862	0
	slr0243		hypothetical protein	73	87	90	51	97	112		59.288	66.307	74.212	66.6023	7.46638	40.541	58.86	61.858	53.753	11.5397	0.807074	0.00769489	0
	slr0244	usp, usp1, slr0244	hypothetical protein	602	560	599	446	689	697		301.932	263.568	305.02	290.173	23.0926	218.942	258.19	237.727	238.286	19.63	0.821186	1.06586e-06	1
	slr0245	bcp	Histone deacetylase family protein	67	84	63	145	132	137		31.4	36.943	29.977	32.7733	3.68046	66.513	46.221	43.663	52.1323	12.5195	1.59069	0.0346753	0
	slr0249		hypothetical protein	35	23	6	39	47	51		40.024	24.681	6.966	23.8903	16.5432	43.651	40.156	39.66	41.1557	2.17521	1.72269	0.176762	0
	slr0250		hypothetical protein	310	365	333	540	595	642		247.552	273.52	269.984	263.685	14.0833	422.066	355	348.636	375.234	40.6823	1.42304	0.00988016	0
	slr0251	ycf85	ATP-binding protein of ABC transporter	94	185	188	267	305	284		53.109	98.085	107.841	86.345	29.1936	147.649	128.749	109.116	128.505	19.2677	1.48827	0.0761121	0
	slr0252	slr0252	probable precorrin-6x reductase	20	20	39	59	92	83		10.912	10.239	21.603	14.2513	6.37562	31.506	37.502	30.794	33.2673	3.68457	2.33433	0.000319903	1
	slr0254		hypothetical protein	81	81	66	97	126	151		43.364	40.693	35.874	39.977	3.79599	50.828	50.399	54.974	52.067	2.52666	1.30242	0.42001	0
	slr0257	ctpB	periplasmic carboxyl-terminal protease	746	743	749	915	1115	1345		230.312	215.257	234.773	226.781	10.226	276.49	257.193	282.378	272.02	13.174	1.19949	0.799604	0
	slr0260	cobO, cobA, btuR	cob(I)alamin adenosyltransferase	153	184	221	297	426	451		107.206	120.987	157.22	128.471	25.8333	203.688	223.02	214.9	213.869	9.70712	1.66473	0.000133915	1
	slr0261	ndhH	NADH dehydrogenase subunit 7	968	1158	1057	769	1077	1252		359.396	403.457	398.438	387.097	24.1207	279.451	298.758	316.107	298.105	18.3367	0.770105	4.82083e-13	1
	slr0262		unknown protein	89	114	108	124	116	153		94.235	113.271	116.101	107.869	11.8919	128.507	91.767	110.166	110.147	18.37	1.02112	0.212104	0
	slr0263		hypothetical protein	13	33	33	23	43	57		18.218	43.397	46.953	36.1893	15.6649	31.548	45.023	54.321	43.6307	11.4502	1.20562	0.926189	0
	slr0264		hypothetical protein	138	151	136	147	175	197		53.313	54.743	53.344	53.8	0.816809	55.585	50.513	51.755	52.6177	2.64376	0.978024	0.040581	0
	slr0265	ISY523c	putative transposase [ISY523c: 1513158 - 1514023]	47	26	51	67	39	55		25.642	13.311	28.25	22.401	7.97944	35.778	15.897	20.406	24.027	10.4234	1.07259	0.655763	0
	slr0267		hypothetical protein	56	71	61	88	88	120		28.588	34.013	31.617	31.406	2.71865	43.971	33.565	41.659	39.7317	5.46417	1.2651	0.615663	0
	slr0269		hypothetical protein	44	32	27	34	86	68		31.447	21.462	19.592	24.167	6.37362	23.784	45.923	33.05	34.2523	11.1184	1.41732	0.395175	0
	slr0270		hypothetical protein	164	155	152	159	226	258		219.088	194.311	206.161	206.52	12.3924	207.899	225.574	234.383	222.619	13.4871	1.07795	0.336908	0
	slr0271		unknown protein	8	17	14	6	10	12		6.61	13.181	11.744	10.5117	3.45449	4.852	6.173	6.743	5.92267	0.970036	0.563437	0.0139761	0
	slr0272		unknown protein	4	8	11	16	26	16		2.736	5.134	7.638	5.16933	2.45119	10.711	13.286	7.442	10.4797	2.92886	2.02728	0.0685665	0
	slr0273		unknown protein	123	168	142	123	129	148		55.463	71.089	65.009	63.8537	7.87681	54.286	43.461	45.383	47.71	5.7755	0.747177	9.29887e-06	1
	slr0280		hypothetical protein	378	475	399	481	626	685		88.432	104.28	94.772	95.828	7.9766	110.14	109.42	108.978	109.513	0.586516	1.1428	0.638015	0
	slr0284		hypothetical protein	438	436	432	1014	1440	1516		535.114	499.862	535.852	523.609	20.5691	1212.53	1314.44	1259.52	1262.16	51.008	2.4105	4.2208e-30	1
	slr0285		hypothetical protein	2	20	18	23	61	58		1.265	11.871	11.559	8.23167	6.03533	14.238	28.826	24.947	22.6703	7.55578	2.75404	0.00430372	0
	slr0286		protein involved in functional assembly of photosystem II	36	61	56	104	107	123		12.051	19.162	19.033	16.7487	4.06881	34.076	26.762	28.001	29.613	3.9144	1.76808	0.00489275	0
	slr0287		hypothetical protein	754	904	890	1111	1530	1811		905.696	1018.99	1085.4	1003.36	90.8659	1306.19	1373.12	1479.32	1386.21	87.3025	1.38156	0.00908451	0
	slr0288	glnN	glutamate--ammonia ligase	1106	1244	1061	1246	1387	1606		218.06	230.161	212.385	220.202	9.07952	240.447	204.316	215.327	220.03	18.5189	0.999219	0.00526565	0
	slr0291		hypothetical protein	79	48	72	54	81	109		77.878	44.404	72.063	64.7817	17.8855	52.103	59.66	73.072	61.6117	10.6199	0.951066	0.209591	0
	slr0292		hypothetical protein	105	145	102	181	163	224		54.184	70.216	53.44	59.28	9.47816	91.419	62.845	78.606	77.6233	14.3123	1.30944	0.380324	0
	slr0293	gcvP	glycine dehydrogenase	713	792	706	1328	1390	1718		103.574	107.964	104.125	105.221	2.39143	188.818	150.864	169.714	169.799	18.9771	1.61373	1.13993e-06	1
	slr0294		unknown protein	41	64	49	138	222	285		36.629	53.655	44.445	44.9097	8.52251	120.67	148.183	173.147	147.333	26.2488	3.28066	1.95656e-14	1
	slr0298	fraH	FraH protein homolog	220	252	218	236	322	369		149.038	160.202	149.941	153.06	6.20132	156.484	162.981	169.994	163.153	6.75664	1.06594	0.195815	0
	slr0299		hypothetical protein	73	74	87	102	129	169		44.215	42.06	53.5	46.5917	6.07905	60.468	58.377	69.609	62.818	5.97339	1.34827	0.261566	0
	slr0300		hypothetical protein	65	91	72	67	92	98		47.647	62.597	53.585	54.6097	7.52749	48.071	50.387	48.852	49.1033	1.17828	0.899169	0.0298273	0
	slr0301	ppsA, pps	phosphoenolpyruvate synthase	416	397	375	240	354	312		72.605	65.021	66.45	68.0253	4.02995	40.998	46.162	37.031	41.397	4.57856	0.608553	1.56801e-15	1
	slr0302	pleD	unknown protein	112	125	100	105	112	163		20.819	21.804	18.872	20.4983	1.49207	19.103	15.555	20.604	18.4207	2.59274	0.898642	0.0160967	0
	slr0303	SsarsM	hypothetical protein	66	83	52	59	91	102		29.208	34.469	23.364	29.0137	5.55505	25.556	30.089	30.696	28.7803	2.8088	0.991958	0.23301	0
	slr0304		hypothetical protein	91	103	78	81	80	101		38.598	40.997	33.59	37.7283	3.77931	33.628	25.353	29.133	29.3713	4.14265	0.778495	0.000832013	1
	slr0305		hypothetical protein	15	24	22	25	19	22		10.21	15.33	15.204	13.5813	2.92034	16.656	9.663	10.183	12.1673	3.89598	0.895887	0.231789	0
	slr0306		unknown protein	132	184	135	171	208	237		37.216	48.681	38.643	41.5133	6.24825	47.188	43.815	45.439	45.4807	1.68689	1.09557	0.452057	0
	slr0309		probable methyltransferase	331	315	274	387	472	527		99.818	89.142	83.892	90.9507	8.11559	114.228	106.348	108.074	109.55	4.14217	1.2045	0.822364	0
	slr0311	hik29	two-component sensor histidine kinase	92	117	125	88	106	77		17.303	20.65	23.869	20.6073	3.28321	16.2	14.896	9.848	13.648	3.35486	0.662289	3.71807e-05	1
	slr0312	rre32	two-component response regulator NarL subfamily	155	164	165	140	154	154		105.504	104.755	114.028	108.096	5.15118	93.271	78.319	71.284	80.958	11.2285	0.748948	3.29001e-06	1
	slr0313		hypothetical protein	26	32	29	84	61	98		19.981	23.077	22.627	21.895	1.67277	63.184	35.025	51.216	49.8083	14.1322	2.27487	0.000365348	1
	slr0314		non-heme chloroperoxidase	30	43	61	97	131	115		15.481	20.823	31.959	22.7543	8.40706	48.993	50.508	40.356	46.619	5.47656	2.0488	0.000605515	1
	slr0315		probable oxidoreductase	48	38	55	97	113	109		28.005	20.805	32.579	27.1297	5.93561	55.392	49.258	43.246	49.2987	6.0731	1.81715	0.00412004	0
	slr0316		hypothetical protein	26	53	42	81	99	99		14.078	26.929	23.088	21.365	6.59648	42.926	40.049	36.452	39.809	3.24367	1.86328	0.00331815	0
	slr0317		hypothetical protein	41	42	28	249	238	296		20.349	19.562	14.11	18.007	3.39776	120.961	88.257	99.905	103.041	16.576	5.72227	1.24045e-32	1
	slr0318		unknown protein	80	108	119	161	240	243		56.055	71.014	84.657	70.5753	14.306	110.417	125.645	115.789	117.284	7.72325	1.66182	0.00124466	1
	slr0319	blaOXA-3	beta-lactamase	84	124	113	127	186	185		39.367	54.535	53.768	49.2233	8.54445	58.256	65.129	58.961	60.782	3.78108	1.23482	0.670365	0
	slr0320		hypothetical protein	165	172	168	269	391	477		44.333	43.368	45.829	44.51	1.24001	70.742	78.493	87.156	78.797	8.21122	1.77032	2.22057e-06	1
	slr0321	era	GTP-binding protein ERA homolog	31	33	26	78	63	60		14.023	14.008	11.941	13.324	1.19774	34.534	21.292	18.457	24.761	8.58155	1.85838	0.0232905	0
	slr0322	pilL-C, cheA, taxAY3, hik43, pilL, taxAY, slr0322	two-component hybrid sensor and regulator	1221	1377	1300	1193	1570	1765		159.244	168.528	172.139	166.637	6.65223	152.289	152.987	156.54	153.939	2.27969	0.923796	4.46111e-06	1
	slr0323	ams1	putative alpha-mannosidase	214	264	250	294	345	390		29.328	33.952	34.786	32.6887	2.94014	39.437	35.326	36.347	37.0367	2.14052	1.13301	0.611249	0
	slr0324	appC	probable oligopeptides ABC transporter permease protein	110	130	125	128	178	195		53.3	59.111	61.494	57.9683	4.21482	60.705	64.441	64.254	63.1333	2.10508	1.0891	0.423531	0
	slr0325		hypothetical protein	27	26	37	27	41	48		23.824	21.528	33.146	26.166	6.1529	23.318	27.029	28.802	26.383	2.79849	1.00829	0.449101	0
	slr0326		hypothetical protein	104	99	106	189	230	197		100.445	89.727	103.942	98.038	7.40687	178.665	165.97	129.388	158.008	25.5852	1.6117	0.00609196	0
	slr0327	futB, hitB	iron(III) ABC transporter, permease protein	258	369	276	434	530	592		66.091	88.704	71.783	75.526	11.762	108.817	101.439	103.128	104.461	3.8655	1.38312	0.0360956	0
	slr0328	xylR, sll0593	low molecular weight phosphotyrosine protein phosphatase	78	64	89	121	159	153		70.566	54.334	81.748	68.8827	13.7843	107.144	107.474	94.129	102.916	7.61127	1.49407	0.0650694	0
	slr0329		glucokinase	61	98	81	115	204	205		26.584	40.078	35.839	34.167	6.90063	49.053	66.423	60.753	58.743	8.85773	1.71929	0.00252696	1
	slr0331	ndhD1, ndhD	NADH dehydrogenase subunit 4 (involved in photosystem-1 cyclic electron flow)	2624	2892	2542	2686	3414	3613		713.076	737.5	701.353	717.31	18.4416	714.43	693.174	667.686	691.763	23.4039	0.964386	9.90275e-05	1
	slr0333		unknown protein	304	374	386	218	344	277		406.114	468.854	523.541	466.17	58.7595	285.044	343.352	251.644	293.347	46.4143	0.62927	1.02273e-11	1
	slr0334		unknown protein	202	262	283	172	272	276		260.128	316.612	370.007	315.582	54.9467	216.793	261.704	241.7	240.066	22.5001	0.760707	4.94498e-06	1
	slr0335	apcE, slr0335	phycobilisome core-membrane linker polypeptide	23180	22161	22156	15809	22128	23747		3693.85	3313.95	3584.64	3530.81	195.583	2465.76	2634.6	2573.39	2557.92	85.4739	0.724456	7.49861e-17	1
	slr0337		hypothetical protein	127	161	119	224	218	219		24.868	29.584	23.658	26.0367	3.13109	42.93	31.893	29.162	34.6617	7.28962	1.33126	0.312703	0
	slr0338		probable oxidoreductase	513	591	516	602	793	885		205.403	222.059	209.763	212.408	8.63736	235.922	237.23	240.971	238.041	2.62038	1.12068	0.396859	0
	slr0341		unknown protein	101	93	75	129	145	201		45.257	39.106	34.121	39.4947	5.57816	56.577	48.545	61.249	55.457	6.42563	1.40416	0.154088	0
	slr0342	petB	cytochrome b6	3113	3521	3230	3808	4734	5894		1995.41	2117.93	2102.06	2071.8	66.6272	2389.09	2267.19	2569.18	2408.49	151.929	1.16251	0.782709	0
	slr0343	petD, slr0343	cytochrome b6-f complex subunit 4	2460	2869	2606	2546	3224	3841		2184.07	2390.31	2349.07	2307.82	109.131	2212.44	2138.62	2319.04	2223.37	90.7058	0.963408	6.88177e-05	1
	slr0344	rfbW	probable glycosyltransferase	27	32	35	39	58	57		8.142	9.056	10.716	9.30467	1.30489	11.511	13.068	11.689	12.0893	0.85221	1.29928	0.572067	0
	slr0345		unknown protein	151	200	190	203	216	235		158.707	197.261	202.75	186.239	24.0011	208.832	169.621	167.965	182.139	23.1314	0.977985	0.0456488	0
	slr0346	rnc	ribonuclease III	174	188	212	171	226	271		101.518	102.93	125.579	110.009	13.5025	97.649	98.516	107.521	101.229	5.46654	0.920185	0.00589016	0
	slr0347		probable permease protein of ABC transporter	78	82	74	115	157	189		42.555	41.982	40.99	41.8423	0.791793	61.41	63.997	70.121	65.176	4.47358	1.55766	0.0120525	0
	slr0348	lytB	hypothetical protein	451	501	432	528	774	893		158.395	165.117	154.041	159.184	5.58003	181.501	203.101	213.279	199.294	16.2275	1.25197	0.377599	0
	slr0350	ISY523e, IS5Sb	putative transposase [ISY523e: 2441031 - 2441901]	8	8	6	5	9	5		4.365	4.096	3.324	3.92833	0.540374	2.67	3.669	1.855	2.73133	0.908554	0.695291	N.D.	0
	slr0351		hypothetical protein	253	266	307	287	303	410		87.565	86.394	107.879	93.946	12.0805	97.224	78.353	96.499	90.692	10.692	0.965363	0.0212102	0
	slr0352	ISY100e, ISS1987	putative transposase [ISY100e: 2443927 - 2444873]	6	10	8	23	13	19		3.031	4.74	4.103	3.958	0.863678	11.371	4.906	6.526	7.601	3.36389	1.92041	0.10585	0
	slr0353		unknown protein	8	32	29	39	58	40		9.373	35.184	34.497	26.3513	14.7077	44.724	50.773	31.871	42.456	9.65294	1.61115	0.2108	0
	slr0354		ATP-binding protein of ABC transporter	124	143	125	196	228	230		84.003	90.908	85.975	86.962	3.55674	129.961	115.403	105.958	117.107	12.0919	1.34665	0.172685	0
	slr0355	apcE	hypothetical protein	263	349	322	341	429	613		113.234	141.006	140.755	131.665	15.9622	143.7	138.001	179.479	153.727	22.4835	1.16756	0.939606	0
	slr0356		hypothetical protein	92	161	121	241	285	278		66.754	109.625	89.139	88.506	21.4425	171.155	154.505	137.173	154.278	16.9921	1.74313	0.000372615	1
	slr0357	hisS, hisS1	histidyl-tRNA synthetase	126	150	122	158	247	268		40.202	44.912	39.521	41.545	2.93572	49.342	58.882	58.15	55.458	5.30924	1.33489	0.192948	0
	slr0358		unknown protein	367	407	376	450	591	672		139.892	145.584	145.514	143.663	3.26626	167.888	168.314	174.192	170.131	3.52309	1.18424	0.955471	0
	slr0359	syn-lov, slr0359	hypothetical protein	361	350	348	379	540	482		41.447	37.709	40.565	39.907	1.95394	42.59	46.322	37.633	42.1817	4.35887	1.057	0.157552	0
	slr0360		hypothetical protein	264	305	309	349	502	495		70.404	76.328	83.664	76.7987	6.64252	91.096	100.024	89.77	93.63	5.57692	1.21916	0.646713	0
	slr0361		probable ribosomal large subunit pseudouridine synthase B	77	72	79	96	132	165		44.026	38.632	45.86	42.8393	3.75728	53.724	56.39	64.156	58.09	5.41979	1.356	0.248697	0
	slr0362		hypothetical protein	52	75	55	295	418	413		42.474	57.487	45.611	48.524	7.91907	235.843	255.095	229.405	240.114	13.367	4.94836	8.64458e-47	1
	slr0363		hypothetical protein	37	54	19	28	43	66		27.546	37.726	14.361	26.5443	11.7147	20.403	23.918	33.414	25.9117	6.73072	0.976166	0.434167	0
	slr0364	slr0364	hypothetical protein	90	138	133	600	738	727		4.246	6.109	6.37	5.575	1.15832	27.704	26.012	23.323	25.6797	2.20933	4.60622	1.4738e-51	1
	slr0366		unknown protein	143	180	133	376	422	412		11.727	13.852	11.074	12.2177	1.45254	30.181	25.857	22.977	26.3383	3.62604	2.15576	1.54868e-10	1
	slr0368		unknown protein	420	464	423	649	860	959		659.73	683.953	674.599	672.761	12.2157	997.799	1009.3	1024.39	1010.5	13.3383	1.50202	6.70852e-05	1
	slr0369	envD	RND multidrug efflux transporter	2489	2857	2499	3961	4837	5382		345.084	371.707	351.766	356.186	13.8509	537.509	501.051	507.429	515.33	19.4708	1.4468	5.61683e-05	1
	slr0370	gabD	succinate-semialdehyde dehydrogenase (NADP+)	710	704	603	1105	1276	1510		223.051	207.544	192.333	207.643	15.3592	339.774	299.505	322.594	320.624	20.2066	1.54412	5.17833e-05	1
	slr0373		hypothetical protein	5941	6455	5300	6357	7305	8733		6686.73	6817.77	6056.46	6520.32	407.02	7003.06	6143.01	6684.21	6610.09	434.793	1.01377	0.00869101	0
	slr0374		hypothetical protein	15802	17957	14954	18023	19767	24638		4499.52	4798.21	4323.15	4540.3	240.141	5023	4205.34	4770.81	4666.38	418.71	1.02777	0.0165593	0
	slr0376	slr0376	hypothetical protein	7033	8049	6650	11458	12193	14697		8592.37	9227.96	8248.65	8689.66	496.852	13701.3	11129.8	12210.5	12347.2	1291.18	1.42091	0.00224736	1
	slr0377		unknown protein	182	233	247	513	604	753		63.452	76.229	87.43	75.7037	11.9976	175.054	157.332	178.526	170.304	11.3674	2.24961	1.97555e-16	1
	slr0378		similar to 7-beta-(4-carbaxybutanamido)cephalosporanic acid acylase	315	352	313	560	653	678		63.867	66.974	64.432	65.091	1.65501	111.132	98.921	93.483	101.179	9.03851	1.55442	8.86762e-05	1
	slr0379	tmk	thymidylate kinase	206	220	166	241	299	337		124.244	124.516	101.65	116.803	13.1239	142.268	134.737	138.22	138.408	3.76903	1.18497	0.987157	0
	slr0380		hypothetical protein	375	443	350	581	707	750		116.528	129.18	110.422	118.71	9.56747	176.709	164.144	158.487	166.447	9.32668	1.40213	0.0118812	0
	slr0381	gloA	lactoylglutathione lyase	76	87	84	120	148	154		82.3	88.409	92.353	87.6873	5.06521	127.188	119.744	113.406	120.113	6.89839	1.36978	0.179014	0
	slr0383		hypothetical protein	43	38	44	43	66	54		32.869	27.258	34.147	31.4247	3.66458	32.171	37.694	28.07	32.645	4.82948	1.03883	0.452717	0
	slr0384	sqdX	sulfoquinovosyldiacylglycerol biosynthesis protein SqdX	214	229	201	172	280	303		80.711	81.049	76.967	79.5757	2.26548	63.493	78.901	77.713	73.369	8.57347	0.922003	0.00613337	0
	slr0386		unknown protein	115	144	177	265	396	400		39.802	46.769	62.197	49.5893	11.4608	89.771	102.402	94.146	95.4397	6.4141	1.9246	1.01446e-06	1
	slr0387	nifS1, iscS	cysteine desulfurase NifS	100	95	117	200	229	272		36.936	32.928	43.875	37.913	5.53851	72.303	63.196	68.32	67.9397	4.5654	1.79199	3.4461e-05	1
	slr0388		hypothetical protein	42	47	57	94	93	138		26.682	28.02	36.765	30.489	5.47619	58.45	44.143	59.619	54.0707	8.61746	1.77345	0.0046736	0
	slr0392		unknown protein	30	34	30	93	150	222		32.487	34.551	32.983	33.3403	1.0774	98.571	121.362	163.482	127.805	32.9317	3.83334	6.28534e-13	1
	slr0393		unknown protein	22	14	10	32	32	54		25.776	15.393	11.896	17.6883	7.21907	36.697	28.013	43.025	35.9117	7.53675	2.03025	0.0214596	0
	slr0394	pgk, slr0394	phosphoglycerate kinase	3062	3519	3137	3418	4327	4780		1091.49	1177.13	1135.32	1134.65	42.825	1192.53	1152.41	1158.71	1167.88	21.5736	1.02929	0.00561612	0
	slr0395	ntcB	nitrate assimilation transcriptional activator, LysR family protein	21	29	3	29	30	46		9.683	12.548	1.404	7.87833	5.78704	13.088	10.335	14.424	12.6157	2.08502	1.60131	0.341875	0
	slr0397		hypothetical protein	126	149	119	256	296	355		93.805	104.096	89.948	95.9497	7.31377	186.543	164.647	179.729	176.973	11.2051	1.84444	2.09076e-07	1
	slr0398		unknown protein	202	246	245	368	407	424		182.748	208.847	225.038	205.544	21.3376	325.859	275.107	260.855	287.274	34.1672	1.39762	0.0437957	0
	slr0399	ycf39, slr0399	chaperon-like protein for quinone binding in photosystem II	178	212	177	234	310	393		77.809	86.964	78.555	81.1093	5.08399	100.117	101.246	116.825	106.063	9.33753	1.30765	0.218128	0
	slr0400	slr0400	hypothetical protein	184	194	179	236	234	311		85.952	85.041	84.894	85.2957	0.573134	107.902	81.669	98.794	96.1217	13.3191	1.12692	0.611854	0
	slr0401	potD, slr0401	periplasmic polyamine-binding protein of ABC transporter	200	262	268	251	299	350		74.255	91.283	101.023	88.8537	13.5483	91.212	82.942	88.368	87.5073	4.20164	0.984848	0.0345782	0
	slr0402		hypothetical protein	163	211	201	222	280	278		119.484	145.143	149.592	138.073	16.2515	159.279	153.351	138.58	150.403	10.6597	1.0893	0.363293	0
	slr0404		hypothetical protein	899	1140	947	1225	1594	1750		384.743	457.834	411.482	418.02	36.9815	513.132	509.69	509.309	510.71	2.10586	1.22174	0.529858	0
	slr0406	pyrC	dihydroorotase	87	82	91	117	149	145		36.256	32.068	38.503	35.609	3.26592	47.723	46.393	41.093	45.0697	3.50751	1.26568	0.564946	0
	slr0407		hypothetical protein	55	63	69	68	84	82		29.01	31.183	36.951	32.3813	4.10389	35.106	33.104	29.413	32.541	2.88796	1.00493	0.246637	0
	slr0408		unknown protein	606	770	523	797	848	1034		20.624	24.592	18.072	21.096	3.28553	26.549	21.563	23.931	24.0143	2.49404	1.13834	0.640205	0
	slr0415	nhaS5	Na+/H+ antiporter	386	370	366	287	386	439		78.935	71.003	75.989	75.309	4.00948	57.444	58.976	61.049	59.1563	1.80925	0.785515	2.67489e-08	1
	slr0416		unknown protein	28	51	28	35	41	59		27.227	46.537	27.643	33.8023	11.0305	33.311	29.787	39.014	34.0373	4.65618	1.00695	0.410991	0
	slr0417	gyrA	DNA gyrase subunit A	1118	1134	1009	1404	1721	1853		185.608	176.669	170.073	177.45	7.79689	228.141	213.473	209.2	216.938	9.93454	1.22253	0.573369	0
	slr0418		putative transcripton factor DevT homolog	181	200	208	184	257	324		85.107	88.248	99.297	90.884	7.45321	84.681	90.287	103.6	92.856	9.71761	1.0217	0.115493	0
	slr0420		hypothetical protein	951	763	762	612	905	950		596.216	448.889	485.028	510.044	76.7833	375.54	423.914	405.022	401.492	24.3794	0.787171	1.13444e-06	1
	slr0421		unknown protein	77	87	100	79	145	158		44.026	46.68	58.051	49.5857	7.45032	44.211	61.943	61.434	55.8627	10.0938	1.12659	0.784661	0
	slr0423	rlpA	hypothetical protein	155	254	249	490	552	592		97.175	149.434	158.493	135.034	33.0983	300.677	258.564	252.393	270.545	26.2771	2.00353	4.6274e-08	1
	slr0426	folE, gchL	GTP cyclohydrolase I	282	312	344	309	493	506		171.53	178.089	212.441	187.353	21.9727	183.963	224.049	209.302	205.771	20.2749	1.09831	0.407903	0
	slr0427	psbA2	putative competence-damage protein	57	97	95	112	147	185		19.539	31.202	33.062	27.9343	7.32981	37.577	37.648	43.125	39.45	3.18284	1.41224	0.160512	0
	slr0431		hypothetical protein	269	264	288	353	467	484		153.192	141.085	166.52	153.599	12.7224	196.762	198.704	187.44	194.302	6.02147	1.265	0.360053	0
	slr0434	efp	elongation factor P	537	742	709	627	959	1007		408.295	529.414	547.312	495.007	75.6261	466.605	544.785	520.669	510.686	40.0346	1.03167	0.077444	0
	slr0435	accB, fabE	biotin carboxyl carrier protein of acetyl-CoA carboxylase	162	238	212	217	346	380		149.397	205.966	198.496	184.62	30.7315	195.87	238.401	238.31	224.194	24.5291	1.21435	0.720746	0
	slr0436	ccmO, ccmK	carbon dioxide concentrating mechanism protein CcmO	194	242	143	219	240	282		93.056	108.93	69.641	90.5423	19.7647	102.818	86.012	91.986	93.6053	8.51922	1.03383	0.217239	0
	slr0438		hypothetical protein	76	97	82	127	213	182		100.588	120.475	110.189	110.417	9.94547	164.52	210.63	163.809	179.653	26.8292	1.62704	0.00515205	0
	slr0439		unknown protein	106	108	98	164	187	181		30.183	28.858	28.331	29.124	0.954224	45.707	39.783	35.048	40.1793	5.34054	1.3796	0.154905	0
	slr0440		hypothetical protein	60	65	90	112	155	165		32.002	32.533	48.737	37.7573	9.51238	58.469	61.768	59.847	60.028	1.65693	1.58984	0.0174769	0
	slr0442	slr0442	unknown protein	755	778	752	469	616	634		176.341	170.521	178.325	175.062	4.05609	107.216	107.496	100.7	105.137	3.84539	0.600571	3.17901e-28	1
	slr0443		hypothetical protein	100	194	143	109	164	262		113.446	206.529	164.707	161.561	46.6212	121.031	139.007	202.125	154.054	42.5896	0.953539	0.167093	0
	slr0444	aroA	3-phosphoshikimate 1-carboxyvinyltransferase	194	246	199	229	301	357		66.5	79.131	69.257	71.6293	6.64127	76.831	77.089	83.219	79.0463	3.61594	1.10355	0.420786	0
	slr0445		hypothetical protein	155	168	146	172	256	208		105.004	106.801	100.419	104.075	3.29093	114.047	129.575	95.823	113.148	16.8939	1.08718	0.428305	0
	slr0446	dnaX, dnaZ	DNA polymerase III delta' subunit	56	49	42	47	84	79		25.015	20.54	19.048	21.5343	3.10529	20.549	28.035	23.998	24.194	3.74685	1.12351	0.792144	0
	slr0447	urtA, amiC, slr0447	periplasmic protein, ABC-type urea transport system substrate-binding protein	12552	14039	11843	9916	10928	12727		4013.87	4212.87	3845.04	4023.93	184.121	3103.62	2610.95	2767.63	2827.4	251.717	0.702647	2.36168e-19	1
	slr0448	sms, radA	DNA repair protein RadA	199	224	158	224	286	315		56.216	59.381	45.316	53.6377	7.37848	61.935	60.364	60.513	60.9373	0.867211	1.13609	0.674228	0
	slr0449	dnr	probable transcriptional regulator	10	18	23	18	43	51		5.981	10.102	13.966	10.0163	3.99319	10.537	19.215	20.743	16.8317	5.50462	1.68042	0.128119	0
	slr0451	ski2	putative helicase	396	410	389	596	689	808		56.211	54.614	56.062	55.629	0.882167	82.805	73.073	77.996	77.958	4.86611	1.40139	0.00915952	0
	slr0452	ilvD	dihydroxyacid dehydratase	1128	1010	1045	1039	1373	1574		286.9	241.065	269.853	265.939	23.1668	258.654	260.915	272.244	263.938	7.28179	0.992473	0.00898944	0
	slr0453		hypothetical protein	1457	1487	1404	1050	1466	1647		253.364	242.655	247.88	247.966	5.35502	178.713	190.47	194.765	187.983	8.31004	0.758098	3.39307e-14	1
	slr0454	acrB	RND multidrug efflux transporter	338	393	301	363	392	421		54.225	59.165	49.027	54.139	5.06955	56.999	46.986	45.93	49.9717	6.10871	0.923025	0.00224491	1
	slr0455		hypothetical protein	150	161	149	158	236	266		163.673	164.856	165.068	164.532	0.751716	168.743	192.4	197.379	186.174	15.2996	1.13153	0.682299	0
	slr0456		unknown protein	142	185	165	172	183	215		127.658	156.072	150.603	144.778	15.0761	151.346	122.919	131.441	135.235	14.5884	0.93409	0.0117985	0
	slr0457	truB, p35	tRNA pseudouridine synthase B	15	26	22	46	76	51		7.219	11.743	10.75	9.904	2.37769	21.669	27.329	16.692	21.8967	5.32215	2.21089	0.00175727	1
	slr0458		unknown protein	31	30	19	32	47	39		20.902	18.982	13.007	17.6303	4.1174	21.118	23.677	17.882	20.8923	2.90408	1.18502	1	0
	slr0459		hypothetical protein	78	124	99	140	164	208		23.472	35.017	30.247	29.5787	5.80144	41.236	36.874	42.566	40.2253	2.97755	1.35994	0.197321	0
	slr0460	ISY352g1, slr0460	putative transposase [ISY352g: 3511668 - 3512290, join 3513238 - 3514051]	8	6	9	16	45	51		7.238	5.094	8.267	6.86633	1.61882	14.168	30.417	31.376	25.3203	9.6701	3.68761	5.10747e-05	1
	slr0462	ISY352g2	putative transposase [ISY352g: 3511668 - 3512290, join 3513238 - 3514051]	22	32	23	68	73	86		17.97	24.528	19.074	20.524	3.51123	54.364	44.55	47.769	48.8943	5.00284	2.3823	1.34892e-05	1
	slr0467	natA	conserved component of ABC transporter for natural amino acids	88	112	117	148	177	188		46.936	56.057	63.357	55.45	8.22731	77.262	70.535	68.189	71.9953	4.70949	1.29838	0.368043	0
	slr0468	slr0468	unknown protein	121	124	132	120	148	218		39.579	38.062	43.837	40.4927	2.99395	38.418	36.17	48.491	41.0263	6.56158	1.01318	0.174134	0
	slr0469	rpsD, rps4, rps	30S ribosomal protein S4	1446	1617	1489	1483	2067	2136		1018.19	1068.47	1064.5	1050.39	27.9529	1022.08	1087.45	1022.81	1044.11	37.5316	0.994026	0.00144793	1
	slr0473	cph1, hik35, phy, chk35	cyanobacterial phytochrome 1, two-component sensor histidine kinase	1486	1336	1073	1213	1527	1419		283.593	239.262	207.905	243.587	38.0289	226.578	217.732	184.158	209.489	22.379	0.86002	0.000228067	1
	slr0474	rcp1, rre27, rcp, crr27	two-component response regulator CheY subfamily, regulator for phytochrome 1 (Cph1)	152	145	117	129	172	202		146.805	131.418	114.728	130.984	16.0429	121.946	124.117	132.672	126.245	5.67081	0.963822	0.0531862	0
	slr0476		unknown protein	1014	1355	961	1079	1272	1422		1057.97	1326.69	1018	1134.22	167.873	1101.9	991.588	1008.95	1034.14	59.3133	0.911766	0.000213321	1
	slr0477	purN	phosphoribosylglycinamide formyltransferase	64	100	90	114	144	146		41.964	61.531	59.915	54.47	10.8606	73.162	70.546	65.101	69.603	4.1124	1.27782	0.504346	0
	slr0479		hypothetical protein	76	61	60	90	94	89		45.077	33.952	36.131	38.3867	5.89554	52.247	41.656	35.897	43.2667	8.29315	1.12713	0.745505	0
	slr0480	ycf46	hypothetical protein YCF46	138	180	174	161	199	298		39.452	48.289	50.504	46.0817	5.8473	45.05	42.506	57.934	48.4967	8.27136	1.05241	0.290873	0
	slr0482		unknown protein	90	90	87	110	123	154		50.849	47.717	49.905	49.4903	1.60665	60.829	51.922	59.168	57.3063	4.73635	1.15793	0.885848	0
	slr0483		hypothetical protein	3471	3812	3611	3143	4133	4739		3307.66	3408.88	3493.68	3403.41	93.1285	2931.52	2942.65	3071.04	2981.74	77.5398	0.876104	3.37054e-09	1
	slr0484	hik26	two-component sensor histidine kinase	833	870	890	892	894	1117		176.139	172.632	191.069	179.947	9.79053	184.611	141.239	160.619	162.156	21.7268	0.901136	8.63059e-05	1
	slr0487		hypothetical protein	4	28	22	18	36	22		3.486	22.901	19.468	15.285	10.3614	15.356	23.444	13.04	17.28	5.46234	1.13052	0.958007	0
	slr0488		virulence factor MviN homolog.	171	171	149	216	219	314		45.773	42.954	40.494	43.0737	2.64153	56.592	43.799	57.158	52.5163	7.55473	1.21922	0.76854	0
	slr0489		unknown protein	43	81	70	95	146	147		40.437	71.481	66.835	59.5843	16.744	87.442	102.583	94.008	94.6777	7.59268	1.58897	0.0275265	0
	slr0491		hypothetical protein	23	47	26	37	47	71		22.673	43.479	26.023	30.725	11.1716	35.7	34.617	47.597	39.3047	7.20176	1.27924	0.695356	0
	slr0492	menE	O-succinylbenzoic acid-CoA ligase	37	41	44	116	109	157		10.62	11.043	12.822	11.495	1.16852	32.589	23.376	30.645	28.87	4.85621	2.51153	1.07855e-07	1
	slr0493	rfbM	similar to mannose-1-phosphate guanylyltransferase	176	198	157	201	350	293		195.021	205.885	176.627	192.511	14.7896	217.995	289.763	220.784	242.847	40.6541	1.26147	0.500227	0
	slr0495		HetI protein homolog	22	19	16	22	23	23		12.732	10.318	9.401	10.817	1.72065	12.461	9.945	9.052	10.486	1.76772	0.9694	0.373496	0
	slr0496		unknown protein	22	22	17	10	29	21		28.588	26.827	22.429	25.948	3.17219	12.719	28.156	18.557	19.8107	7.79449	0.763476	0.0862061	0
	slr0498	synK, slr0498	unknown protein	30	40	42	27	41	36		20.817	26.046	29.589	25.484	4.41292	18.337	21.256	16.987	18.86	2.18203	0.740072	0.00893589	0
	slr0500	hisB	imidazoleglycerol-phosphate dehydratase	165	196	175	217	280	329		111.779	124.601	120.366	118.915	6.53294	143.885	141.723	151.567	145.725	5.17352	1.22545	0.636976	0
	slr0502	cobW	cobalamin synthesis protein cobW homolog	130	96	83	132	154	165		52.641	36.479	34.123	41.081	10.0803	52.317	46.592	45.436	48.115	3.68466	1.17122	0.934476	0
	slr0503	ycf66	hypothetical protein YCF66	326	409	374	467	667	686		137.867	162.314	160.584	153.588	13.6425	193.304	210.753	197.287	200.448	9.1439	1.3051	0.130136	0
	slr0505		hypothetical protein	33	35	25	43	74	79		24.697	24.58	18.996	22.7577	3.25822	31.497	41.377	40.205	37.693	5.3978	1.65628	0.0462288	0
	slr0506	por, pcr	light-dependent NADPH-protochlorophyllide oxidoreductase	525	606	577	357	623	664		232.335	251.663	259.251	247.75	13.8782	154.634	205.992	199.828	186.818	28.042	0.75406	1.59739e-08	1
	slr0509		hypothetical protein	64	98	69	68	90	78		44.409	63.813	48.61	52.2773	10.2086	46.183	46.659	36.806	43.216	5.55632	0.826668	0.0105305	0
	slr0510		hypothetical protein	35	37	44	46	56	58		9.887	9.808	12.62	10.7717	1.60119	12.719	11.82	11.142	11.8937	0.791077	1.10416	0.703552	0
	slr0511	ISY523g	putative transposase [ISY523g: 2921593 - 2922457]	11	20	4	3	39	42		6.048	10.318	2.233	6.19967	4.04463	1.614	16.02	15.702	11.112	8.22705	1.79235	0.323065	0
	slr0513	futA2, idiA, futA	iron transport system substrate-binding protein, periplasmic protein	1335	986	829	2009	2662	3095		549.933	381.151	346.714	425.933	108.759	810.009	819.3	867.004	832.104	30.5789	1.95361	1.31611e-06	1
	slr0514		unknown protein	40	38	29	58	83	90		21.576	19.235	15.882	18.8977	2.86195	30.621	33.45	33.013	32.3613	1.52293	1.71245	0.014578	0
	slr0516	rfrD	hypothetical protein	37	33	25	40	77	82		31.67	26.506	21.726	26.634	4.97324	33.511	49.242	47.73	43.4943	8.67881	1.63304	0.065683	0
	slr0517		hypothetical protein	59	60	65	59	49	44		41.139	39.26	46.016	42.1383	3.4871	40.266	25.527	20.864	28.8857	10.1277	0.685496	0.00147576	1
	slr0518	abfB	similar to alpha-L-arabinofuranosidase B	48	52	55	39	46	47		38.546	39.186	44.842	40.858	3.46505	30.654	27.6	25.667	27.9737	2.51441	0.684656	0.000310863	1
	slr0519		hypothetical protein	47	67	81	62	71	91		73.024	97.687	127.774	99.495	27.4197	94.285	82.42	96.149	90.9513	7.4469	0.91413	0.101228	0
	slr0520	purL, purI	phosphoribosyl formylglycinamidine synthase	197	209	216	209	297	301		125.153	124.599	139.321	129.691	8.34442	129.958	140.974	130.039	133.657	6.33684	1.03058	0.106653	0
	slr0521		unknown protein	44	61	64	52	76	68		18.608	24.208	27.48	23.432	4.48662	21.524	24.014	19.556	21.698	2.23409	0.925999	0.108937	0
	slr0522		unknown protein	33	18	16	34	51	37		15.882	8.13	7.818	10.61	4.56835	16.016	18.339	12.11	15.4883	3.14785	1.45979	0.376533	0
	slr0523	bioD	similar to dethiobiotin synthetase	63	88	89	80	131	116		37.837	49.597	54.27	47.2347	8.46737	47.028	58.784	47.377	51.063	6.68886	1.08105	0.53657	0
	slr0525	chlM	Mg-protoporphyrin IX methyl transferase	195	210	187	242	274	362		120.665	121.943	117.483	120.03	2.29674	146.569	126.679	152.33	141.859	13.4584	1.18186	1	0
	slr0526	panB	3-methyl-2-oxobutanoate hydroxymethyltransferase	107	156	121	139	139	213		58.6	80.174	67.281	68.685	10.8553	74.51	56.877	79.328	70.2383	11.8194	1.02262	0.217403	0
	slr0527	exsB	transcription regulator ExsB homolog	77	84	84	108	127	148		47.238	48.359	52.32	49.3057	2.66998	64.85	58.212	61.744	61.602	3.32128	1.24939	0.627783	0
	slr0528	murE	UDP-N-acetylmuramoylalanyl-D-glutamate--2, 6-diaminopimelate ligase	844	862	864	820	907	956		238.424	228.511	247.805	238.247	9.64822	226.727	191.435	183.653	200.605	22.9545	0.842005	3.3093e-07	1
	slr0529	ggtB	glucosylglycerol transport system substrate-binding protein	44	47	64	236	308	352		14.904	14.939	22.01	17.2843	4.09258	78.242	77.948	81.081	79.0903	1.73022	4.57584	1.78872e-35	1
	slr0530	ggtC	glucosylglycerol transport system permease protein	49	47	33	193	258	322		25.015	22.516	17.104	21.545	4.0439	96.436	98.407	111.786	102.21	8.3517	4.74401	5.53466e-31	1
	slr0531	ggtD	glucosylglycerol transport system permease protein	130	174	119	243	301	301		62.148	78.06	57.759	65.989	10.6816	113.704	107.513	97.856	106.358	7.98692	1.61175	0.00103449	1
	slr0533	hik10	two-component sensor histidine kinase	85	70	80	97	116	125		29.926	23.127	28.596	27.2163	3.60336	33.426	30.514	29.928	31.2893	1.87346	1.14965	0.837774	0
	slr0534	slt	probable transglycosylase	596	695	638	641	802	878		100.464	109.936	109.187	106.529	5.26578	105.755	101.005	100.644	102.468	2.85234	0.961879	0.000429921	1
	slr0535		protease	769	928	740	989	1194	1424		179.026	202.735	174.908	185.556	15.019	225.355	207.683	225.44	219.493	10.2276	1.18289	0.971677	0
	slr0536	hemE	uroporphyrinogen decarboxylase	644	710	666	510	688	697		262.263	271.332	275.368	269.654	6.71165	203.284	209.337	193.026	201.882	8.24534	0.748671	4.57948e-14	1
	slr0537		putative sugar kinase	583	564	511	551	787	776		249.505	226.507	222.035	232.682	14.7394	230.805	251.648	225.842	236.098	13.6931	1.01468	0.0330717	0
	slr0541		probable amidotransferase	72	82	76	80	93	125		43.425	46.41	46.538	45.4577	1.7615	47.226	41.908	51.269	46.801	4.69495	1.02955	0.265311	0
	slr0542	clpP1, clpP	ATP-dependent protease ClpP	361	406	372	399	561	594		259.306	273.667	271.292	268.088	7.69787	280.517	301.075	290.151	290.581	10.2857	1.0839	0.201338	0
	slr0543	trpB	tryptophan synthase beta subunit	425	450	440	464	514	720		147.095	146.154	154.614	149.288	4.63667	157.184	132.916	169.462	153.187	18.5979	1.02612	0.0564254	0
	slr0544	ftsE	ATP-binding protein of ABC transporter	117	79	80	140	136	185		62.637	39.689	43.484	48.6033	12.3007	73.36	54.399	67.352	65.037	9.69017	1.33812	0.397035	0
	slr0545		hypothetical protein	72	55	58	78	142	148		32.672	23.421	26.722	27.605	4.68829	34.644	48.144	45.671	42.8197	7.18749	1.55116	0.0581012	0
	slr0546	trpC	indole-3-glycerol phosphate synthase	122	126	119	141	208	247		58.915	57.099	58.345	58.1197	0.928733	66.645	75.047	81.114	74.2687	7.26583	1.27786	0.406775	0
	slr0549	asd	aspartate beta-semialdehyde dehydrogenese	529	525	533	741	1005	1034		280.059	260.823	286.491	275.791	13.3557	383.967	397.527	372.26	384.585	12.6448	1.39448	0.00794869	0
	slr0550	dapA	dihydrodipicolinate synthase	404	480	439	609	855	904		191.22	213.198	210.962	205.127	12.0953	282.13	302.36	290.972	291.821	10.1417	1.42264	0.00257538	1
	slr0551		hypothetical protein	2681	3005	2711	8713	11405	12888		597.856	628.834	613.788	613.493	15.4911	1901.73	1900.21	1954.42	1918.79	30.8673	3.12765	2.9604e-85	1
	slr0552		hypothetical protein	536	623	559	1121	1414	1595		312.721	341.092	331.125	328.313	14.3931	640.146	616.379	632.827	629.784	12.1722	1.91824	4.05622e-18	1
	slr0553		hypothetical protein	98	81	74	168	224	300		69.348	53.788	53.165	58.767	9.16871	116.358	118.43	144.364	126.384	15.6056	2.15059	2.36393e-07	1
	slr0554		hypothetical protein	378	439	372	362	380	457		52.104	56.785	52.061	53.65	2.71507	48.839	39.135	42.838	43.604	4.89714	0.812749	2.44556e-07	1
	slr0556	ylmE	hypothetical protein	63	76	71	87	144	133		41.12	46.55	47.05	44.9067	3.28887	55.58	70.224	59.033	61.6123	7.65516	1.37201	0.216697	0
	slr0557	valS	valyl-tRNA synthetase	1012	1116	956	986	1332	1456		158.789	164.322	152.295	158.469	6.0199	151.425	156.153	155.358	154.312	2.53162	0.97377	0.000773007	1
	slr0559	natB	periplasmic binding protein of ABC transporter for natural amino acids	1141	1318	1287	1670	2084	2171		358.453	388.556	410.501	385.837	26.1303	513.505	489.16	463.808	488.824	24.8502	1.26692	0.198488	0
	slr0565	SyndsbAB	hypothetical protein	665	713	566	656	905	964		291.583	293.374	251.968	278.975	23.4059	281.531	296.48	287.442	288.484	7.52881	1.03409	0.0468087	0
	slr0569		unknown protein	148	211	152	235	263	326		42.481	56.833	44.296	47.87	7.81505	66.02	56.402	63.632	62.018	5.00802	1.29555	0.31358	0
	slr0572		unknown protein	350	370	377	16	24	33		340.337	337.624	372.195	350.052	19.2243	15.228	17.436	21.822	18.162	3.35641	0.0518837	5.64235e-166	1
	slr0573		unknown protein	15	30	15	0	7	9		14.487	27.19	14.709	18.7953	7.27084	0	5.051	5.911	3.654	3.19354	0.19441	4.21426e-08	1
	slr0574	cyp, CYP120A1	cytochrome P450	142	194	144	122	160	182		45.613	58.478	46.962	50.351	7.07043	38.357	38.399	39.756	38.8373	0.795866	0.771332	1.34913e-05	1
	slr0575		hypothetical protein	164	212	227	142	224	177		126.716	153.714	178.074	152.835	25.6903	107.388	129.313	93.002	109.901	18.2855	0.719084	5.83842e-06	1
	slr0579		unknown protein	45	67	51	127	165	155		54.512	76.163	62.724	64.4663	10.9302	150.578	149.337	127.685	142.533	12.874	2.21097	4.86211e-07	1
	slr0580		aluminum resistance protein homolog	682	826	645	818	1052	1293		234.341	266.34	225.016	241.899	21.674	275.106	270.077	302.131	282.438	17.239	1.16759	0.880694	0
	slr0581		unknown protein	68	78	43	276	385	324		87.568	94.259	56.22	79.349	20.3078	347.877	370.427	283.734	334.013	44.9787	4.20941	6.3887e-24	1
	slr0582		unknown protein	77	89	100	242	364	332		86.665	94.002	114.273	98.3133	14.3	266.595	306.099	254.112	275.602	27.1387	2.8033	1.75289e-17	1
	slr0583		similar to GDP-fucose synthetase	224	227	201	291	330	361		102.955	97.907	93.796	98.2193	4.58748	130.91	113.323	112.833	119.022	10.2982	1.2118	0.781436	0
	slr0585	argG	argininosuccinate synthetase	1200	1240	1223	1582	2078	2134		427.755	414.789	442.618	428.387	13.9253	551.953	553.434	517.297	540.895	20.4496	1.26263	0.231804	0
	slr0586		hypothetical protein	141	134	150	248	285	311		78.119	69.668	84.376	77.3877	7.38122	134.484	117.975	117.174	123.211	9.77092	1.59213	0.000944009	1
	slr0587		unknown protein	147	122	133	151	213	231		189.301	147.43	173.89	170.207	21.1771	190.324	204.937	202.292	199.184	7.78641	1.17025	0.951117	0
	slr0588		hypothetical protein	148	127	99	123	203	223		161.491	130.042	109.676	133.736	26.1043	131.363	165.497	165.472	154.111	19.7001	1.15235	0.854839	0
	slr0589		hypothetical protein	127	126	132	195	196	233		98.127	91.358	103.55	97.6783	6.10837	147.47	113.149	122.426	127.682	17.7539	1.30716	0.332558	0
	slr0590		hypothetical protein	146	234	184	183	248	254		87.32	131.331	111.729	110.127	22.0492	107.125	110.82	103.306	107.084	3.75717	0.972368	0.0491461	0
	slr0591	nrdF	ribonucleoside-diphosphate reductase beta chain	562	512	461	551	630	693		225.655	192.917	187.931	202.168	20.4928	216.542	188.997	189.223	198.254	15.8383	0.980641	0.014754	0
	slr0592		hypothetical protein	40	36	52	94	92	141		27.891	23.556	36.813	29.42	6.75947	64.153	47.929	66.858	59.6467	10.2375	2.02742	0.000540943	1
	slr0593	samp	cAMP binding membrane protein	136	132	100	193	262	298		44.69	40.704	33.362	39.5853	5.74626	62.074	64.325	66.591	64.33	2.2585	1.6251	0.0014739	1
	slr0594		hypothetical protein	107	139	133	192	216	257		37.487	45.699	47.308	43.498	5.26748	65.839	56.54	61.23	61.203	4.64956	1.40703	0.0642527	0
	slr0596		hypothetical protein	64	79	66	86	115	124		33.388	38.675	34.957	35.6733	2.71532	43.912	44.824	43.991	44.2423	0.505284	1.24021	0.686754	0
	slr0597	purH	phosphoribosyl aminoimidazole carboxy formyl formyltransferase/inosinemonophosphate cyclohydrolase (PUR-H(J))	400	443	357	387	474	606		103.207	107.261	93.52	101.329	7.06031	97.733	91.376	106.329	98.4793	7.50439	0.971874	0.00700885	0
	slr0598		hypothetical protein	74	88	89	108	148	150		102.696	114.603	125.401	114.233	11.357	146.699	153.458	141.561	147.239	5.96688	1.28893	0.415113	0
	slr0599	spkC, pknE	serine/threonine kinase	265	325	258	384	488	532		70.671	81.333	69.856	73.9533	6.40396	100.232	97.234	96.48	97.982	1.98469	1.32492	0.105481	0
	slr0600	NTR, trxR	NADP-thioredoxin reductase	233	247	195	351	459	567		101.851	101.321	86.543	96.5717	8.68912	150.175	149.91	168.549	156.211	10.6856	1.61757	9.70079e-05	1
	slr0601		unknown protein	59	62	63	128	154	318		65.376	64.469	70.876	66.907	3.46704	138.823	127.496	239.622	168.647	61.7265	2.52062	3.99841e-06	1
	slr0602		unknown protein	101	125	90	169	247	227		111.054	128.978	100.472	113.501	14.4097	181.879	202.917	169.735	184.844	16.7885	1.62856	0.0018157	1
	slr0603	polC, dnaE-n, dnaE, dnaEn	DNA polymerase III alpha subunit [Contains: Ssp dnaE intein]	251	302	225	287	359	438		39.954	45.111	36.362	40.4757	4.39777	44.714	42.696	47.412	44.9407	2.36616	1.11031	0.455998	0
	slr0604	lepA	GTP-binding protein	876	938	871	920	1048	1298		207.312	208.313	209.28	208.302	0.984049	213.103	185.306	208.895	202.435	14.9823	0.971834	0.000937198	1
	slr0605		hypothetical protein	106	127	104	139	169	192		47.349	53.236	47.166	49.2503	3.4529	60.772	56.403	58.323	58.4993	2.18983	1.1878	0.979581	0
	slr0606		hypothetical protein	699	811	740	762	964	1098		314.201	342.092	337.716	331.336	15.0001	335.249	323.753	335.634	331.545	6.7511	1.00063	0.00337836	0
	slr0607		hypothetical protein	32	58	49	77	98	88		35.186	59.846	54.702	49.9113	13.0093	82.868	80.51	65.801	76.393	9.2484	1.53057	0.0915978	0
	slr0608	hisI	histidine biosynthesis bifunctional protein HisIE	88	104	121	113	143	123		58.235	64.585	81.298	68.0393	11.9132	73.192	70.704	55.353	66.4163	9.66155	0.976146	0.129943	0
	slr0609		hypothetical protein	452	527	537	489	732	795		168.254	184.089	202.95	185.098	17.37	178.163	203.584	201.245	194.331	14.0504	1.04988	0.0999283	0
	slr0610	evrC	hypothetical protein	29	47	28	70	73	93		15.702	23.881	15.392	18.325	4.81413	37.097	29.531	34.243	33.6237	3.82083	1.83485	0.00694507	0
	slr0611	sds, crtE	solanesyl diphosphate synthase	115	122	116	165	265	311		50.735	50.508	51.959	51.0673	0.780503	71.249	87.35	93.305	83.968	11.4103	1.64426	0.00094285	1
	slr0612		probable pseudouridine synthase	24	21	28	52	42	55		14.851	12.194	17.591	14.8787	2.69861	31.494	19.418	23.144	24.6853	6.18379	1.65911	0.0913218	0
	slr0613		hypothetical protein	83	135	99	158	180	241		68.185	104.072	82.572	84.943	18.0606	127.042	110.481	134.635	124.053	12.3514	1.46042	0.056421	0
	slr0615		ATP-binding protein of ABC transporter	313	425	328	393	421	479		77.006	98.121	81.93	85.6857	11.0472	94.636	77.387	80.14	84.0543	9.2668	0.980961	0.0189291	0
	slr0616	mvrA	unknown protein	71	94	66	323	379	351		24.222	30.093	22.86	25.725	3.84361	107.852	96.603	81.43	95.295	13.2595	3.70437	2.00661e-26	1
	slr0617		unknown protein	269	293	260	51	72	80		85.069	86.952	83.48	85.167	1.73807	15.786	17.012	17.204	16.6673	0.769271	0.195702	2.90944e-76	1
	slr0618	cbiP, cobQ	cobyric acid synthase	204	210	155	258	263	312		55.227	53.35	42.603	50.3933	6.81159	68.364	53.197	57.44	59.667	7.8249	1.18403	1	0
	slr0619		hypothetical protein	160	219	192	233	271	322		65.532	84.172	79.84	76.5147	9.75478	93.405	82.929	89.685	88.673	5.31081	1.1589	0.848558	0
	slr0623	trxA, trxA1, trxM	thioredoxin	1879	1684	1628	1144	1555	1601		2486.92	2091.55	2187.65	2255.37	206.201	1481.98	1537.7	1440.98	1486.89	48.5458	0.659264	8.45726e-18	1
	slr0624		UDP-N-acetylglucosamine 2-epimerase	302	363	285	388	487	516		116.044	130.892	111.186	119.374	10.2664	145.925	139.814	134.833	140.191	5.55558	1.17438	0.949025	0
	slr0625	slr0625	hypothetical protein	215	245	255	338	412	456		62.976	67.344	75.835	68.7183	6.53874	96.903	90.166	90.831	92.6333	3.71256	1.34801	0.0782502	0
	slr0626		probable glycosyltransferase	127	136	159	257	323	370		45.498	45.721	57.832	49.6837	7.05754	90.116	86.456	90.14	88.904	2.12006	1.7894	2.84572e-06	1
	slr0628	rpsN, rps14, slr0628, rps	30S ribosomal protein S14	963	962	953	1191	1581	1850		1362.9	1277.62	1369.36	1336.63	51.2002	1649.8	1671.76	1780.49	1700.68	69.9846	1.27237	0.206328	0
	slr0630		hypothetical protein	69	60	75	129	127	156		44.832	36.583	49.475	43.63	6.52951	82.036	61.652	68.927	70.8717	10.3302	1.62438	0.014146	0
	slr0633	thiG	thiamine biosynthesis protein ThiG	399	367	357	439	534	553		86.809	74.929	78.859	80.199	6.0523	93.484	86.804	81.818	87.3687	5.85346	1.0894	0.274593	0
	slr0634		unknown protein	35	21	33	69	77	117		25.922	14.595	24.814	21.777	6.24442	50.019	42.609	58.928	50.5187	8.17097	2.31982	0.000152794	1
	slr0635		hypothetical protein	135	162	170	249	281	338		61.652	69.426	78.823	69.967	8.59827	111.3	95.88	104.969	104.05	7.751	1.48712	0.00800617	0
	slr0636		probable cobalamin [5'-phosphate] synthase	11	13	15	29	18	18		6.024	6.681	8.341	7.01533	1.19413	15.545	7.365	6.704	9.87133	4.92464	1.40711	0.549094	0
	slr0637		hypothetical protein	385	357	410	496	676	706		210.047	182.775	227.106	206.643	22.3607	264.862	275.556	261.935	267.451	7.17008	1.29427	0.213776	0
	slr0638	glyQ, glyS(a)	glycyl-tRNA synthetase alpha chain	244	290	230	284	379	432		116.259	129.666	111.264	119.063	9.51605	132.445	134.922	139.976	135.781	3.83828	1.14041	0.670493	0
	slr0639		mechanosensitive ion channel homolog	83	79	98	110	152	174		39.947	35.68	47.887	41.1713	6.19491	51.817	54.658	56.949	54.4747	2.57091	1.32312	0.31947	0
	slr0640	manS hik27, manS, Hik27	two-component sensor histidine kinase	54	77	58	134	118	124		17.463	23.368	19.044	19.9583	3.05684	42.415	28.512	27.27	32.7323	8.4084	1.64003	0.0266653	0
	slr0642		hypothetical protein	114	167	107	151	200	249		32.92	45.254	31.371	36.515	7.60772	42.679	43.151	48.897	44.909	3.46176	1.22988	0.710022	0
	slr0643	slr0643	hypothetical protein	226	244	246	258	367	372		65.394	66.254	72.269	67.9723	3.74579	73.069	79.342	73.199	75.2033	3.58478	1.10638	0.422379	0
	slr0644		nitrogen regulation protein NifR3 homolog	15	39	17	16	60	38		6.023	14.695	6.93	9.216	4.76658	6.288	18	10.376	11.5547	5.9443	1.25376	0.805323	0
	slr0645		hypothetical protein	231	281	299	287	377	344		159.514	182.09	209.627	183.744	25.0974	193.977	194.507	161.539	183.341	18.8829	0.997809	0.052998	0
	slr0646	dacB, pbp, pbp5, pbp4, slr0646	probable D-alanyl-D-alanine carboxypeptidase	1193	1015	949	873	981	1130		350.162	279.567	282.803	304.177	39.8567	250.798	215.132	225.548	230.493	18.3399	0.757758	1.41279e-08	1
	slr0649	metS	methionyl-tRNA synthetase	483	610	538	833	1020	1249		129.532	153.515	146.488	143.178	12.3293	218.654	204.38	227.785	216.94	11.7963	1.51517	3.68676e-05	1
	slr0650		hypothetical protein	352	338	323	373	360	426		249.086	224.448	232.059	235.198	12.6153	258.343	190.334	204.997	217.891	35.7911	0.926418	0.00442269	0
	slr0651		hypothetical protein	60	73	66	72	140	109		67.004	76.5	74.831	72.7783	5.06987	78.698	116.811	82.776	92.7617	20.9269	1.27458	0.58985	0
	slr0652	hisA	phosphorybosilformimino-5-amino- phosphorybosil-4-imidazolecarboxamideisomerase	148	191	154	259	298	344		82.316	99.69	86.963	89.6563	8.99469	140.996	123.836	130.111	131.648	8.68259	1.46836	0.0103992	0
	slr0653	sigA, rpoDI, rpoD1, cax, rpo	principal RNA polymerase sigma factor SigA	2305	2632	2306	2544	2924	3452		773.427	828.754	785.591	795.924	29.0749	835.501	733.048	787.683	785.411	51.2643	0.986791	0.00076514	1
	slr0654		unknown protein	440	495	437	386	561	585		247.615	261.409	249.686	252.903	7.43855	212.615	235.881	223.878	224.125	11.635	0.886207	1.68243e-05	1
	slr0655		hypothetical protein	185	205	213	213	268	280		146.1	151.923	170.784	156.269	12.9031	164.642	158.132	150.373	157.716	7.1436	1.00926	0.0607886	0
	slr0656		hypothetical protein	115	117	96	152	133	216		41.199	39.333	34.918	38.4833	3.22555	53.298	35.599	52.622	47.173	10.0291	1.2258	0.791406	0
	slr0657	lysC	aspartate kinase	498	546	474	541	713	735		118.444	121.862	114.459	118.255	3.70512	125.94	126.701	118.878	123.84	4.31374	1.04723	0.0588853	0
	slr0658		unknown protein	147	165	141	233	322	405		63.29	66.665	61.635	63.8633	2.56354	98.188	103.582	118.579	106.783	10.5657	1.67205	7.61122e-05	1
	slr0659	prlC, opdA	oligopeptidase A	466	470	461	501	615	770		93.292	88.298	93.702	91.764	3.00864	98.17	91.99	104.829	98.3297	6.42099	1.07155	0.147835	0
	slr0661	proC	pyrroline-5-carboxylate reductase	185	251	206	222	345	372		98.672	125.629	111.552	111.951	13.4829	115.893	137.483	134.927	129.434	11.7966	1.15617	0.867093	0
	slr0662	speA, adc2, adc	arginine decarboxylase	411	466	391	501	667	719		84.409	89.81	81.529	85.2493	4.20397	100.709	102.348	100.418	101.158	1.0405	1.18662	0.93719	0
	slr0664	relEs	hypothetical protein	4	9	9	19	28	38		4.725	9.977	10.795	8.499	3.29387	21.969	24.714	30.527	25.7367	4.36969	3.0282	0.000392302	1
	slr0665	acnB	aconitate hydratase	1159	1104	1029	1155	1471	1647		190.643	170.411	171.847	177.634	11.2893	185.952	180.783	184.232	183.656	2.63225	1.0339	0.0320515	0
	slr0666		unknown protein	85	111	145	186	207	208		44.022	53.947	76.244	58.071	16.5021	94.285	80.099	73.256	82.5467	10.726	1.42148	0.134092	0
	slr0667		unknown protein	61	89	77	91	138	109		50.112	68.61	64.223	60.9817	9.66559	73.17	84.702	60.893	72.9217	11.9064	1.1958	0.911937	0
	slr0668		unknown protein	18	42	20	41	51	60		14.374	31.474	16.215	20.6877	9.38648	32.046	30.429	32.583	31.686	1.12122	1.53164	0.193939	0
	slr0670	usp2	hypothetical protein	325	370	330	522	717	796		159.096	169.968	164.013	164.359	5.44425	250.108	262.241	264.984	259.111	7.91653	1.57649	6.95895e-06	1
	slr0675		unknown protein	0	0	2	4	7	6		0	0	4.465	1.48833	2.57787	8.61	11.501	8.973	9.69467	1.57482	6.51377	N.D.	0
	slr0676	cysC	adenylylsulfate kinase	152	223	276	269	321	331		122.062	168.048	225.028	171.713	51.5807	211.433	192.597	180.758	194.929	15.4699	1.13521	0.76726	0
	slr0677	exbB2, exbB	biopolymer transport ExbB like protein	356	435	506	445	612	691		223.189	255.92	322.079	267.063	50.3778	273.064	286.669	294.6	284.778	10.8919	1.06633	0.232485	0
	slr0678	exbD	biopolymer transport ExbD like protein	296	268	290	398	491	560		156.706	133.144	155.877	148.576	13.3706	206.233	194.215	201.611	200.686	6.06212	1.35073	0.0785426	0
	slr0679	fmu, fmv, sun	sun protein	358	426	373	469	587	675		114.481	127.836	121.101	121.139	6.67758	146.793	140.247	146.787	144.609	3.7776	1.19374	0.858913	0
	slr0680		hypothetical protein	297	274	258	339	562	551		301.089	260.664	265.551	275.768	22.0643	336.372	425.679	379.859	380.637	44.6586	1.38028	0.0701915	0
	slr0681		probable sodium/calcium exchanger protein	252	225	252	358	510	505		97.619	81.791	99.111	92.8403	9.59804	135.736	147.607	133.032	138.792	7.75309	1.49495	0.00407823	0
	slr0682	hisD	histidinol dehydrogenase	107	104	96	156	230	258		37.304	34.025	33.981	35.1033	1.90596	53.233	59.911	61.168	58.104	4.26497	1.65523	0.000664899	1
	slr0686		hypothetical protein	104	107	112	119	185	185		123.883	119.606	135.451	126.313	8.19731	138.741	164.647	149.858	151.082	12.9963	1.19609	0.881884	0
	slr0687	pleD, rre4	probable two-component response regulator	92	115	85	199	199	196		27.283	32.004	25.593	28.2933	3.32277	57.762	44.093	39.527	47.1273	9.48863	1.66567	0.00441367	0
	slr0688		hypothetical protein	119	120	100	164	214	195		49.448	46.792	42.188	46.1427	3.6733	66.7	66.439	55.102	62.747	6.62205	1.35985	0.187187	0
	slr0689		hypothetical protein	416	606	482	501	533	718		149.032	203.727	175.316	176.025	27.3544	175.673	142.665	174.921	164.42	18.8438	0.93407	0.0034758	0
	slr0692	ycf45	hypothetical protein YCF45	543	648	555	734	945	1069		131.555	147.324	136.517	138.465	8.06302	174.054	171.058	176.123	173.745	2.5466	1.25479	0.291843	0
	slr0695		hypothetical protein	330	329	343	319	495	461		271.096	253.627	286.083	270.269	16.2438	256.496	303.823	257.538	272.619	27.0285	1.0087	0.0478414	0
	slr0697		5-oxoprolinase homolog	171	167	182	294	357	429		19.508	17.878	21.08	19.4887	1.60109	32.827	30.429	33.281	32.179	1.53245	1.65116	4.59555e-05	1
	slr0698		hypothetical protein	43	46	32	45	63	65		39.655	39.808	29.962	36.475	5.64094	40.618	43.408	40.764	41.5967	1.57036	1.14042	0.856151	0
	slr0699		unknown protein	27	30	25	30	31	29		27.372	28.54	25.732	27.2147	1.4106	29.767	23.48	19.993	24.4133	4.95339	0.897065	0.159054	0
	slr0700		probable amino acid permease	56	84	68	98	134	143		17.67	24.873	21.785	21.4427	3.61368	30.267	31.592	30.685	30.848	0.677372	1.43863	0.0985876	0
	slr0701	merR	transcriptional regulator	21	42	41	28	57	57		21.752	40.824	43.117	35.231	11.7293	28.387	44.112	40.15	37.5497	8.17864	1.06581	0.668037	0
	slr0702	ftsN	unknown protein	87	104	79	98	109	149		29.751	33.374	27.428	30.1843	2.99659	32.801	27.849	34.65	31.7667	3.5165	1.05242	0.337044	0
	slr0703	ISY523i	putative transposase [ISY523i: 3096320 - 3097190]	45	46	26	42	39	58		24.551	23.551	14.402	20.8347	5.59325	22.428	15.897	21.519	19.948	3.53759	0.957443	0.268356	0
	slr0704	ISY100g	putative transposase [ISY100g: 3097363 - 3098309]	8	5	9	7	4	12		4.041	2.37	4.615	3.67533	1.16631	3.461	1.51	4.122	3.031	1.35805	0.824687	0.344529	0
	slr0707	polA, resA	DNA polymerase I	183	238	181	231	311	290		26.503	32.345	26.614	28.4873	3.3413	32.744	33.652	28.561	31.6523	2.7154	1.1111	0.508046	0
	slr0708		periplasmic protein, function unknown	1122	1020	1026	1009	1420	1353		397.966	339.504	369.479	368.983	29.2342	350.288	376.312	326.349	350.983	24.9887	0.951217	0.00185178	1
	slr0709		hypothetical protein	100	61	85	77	91	97		109.116	62.461	94.166	88.581	23.8237	82.235	74.188	71.976	76.133	5.39898	0.859473	0.0381341	0
	slr0710	gdhA	glutamate dehydrogenase (NADP+)	369	388	347	324	402	433		122.95	121.318	117.387	120.552	2.85958	105.664	100.077	98.112	101.284	3.91809	0.840174	8.36193e-07	1
	slr0711		hypothetical protein	99	50	71	107	102	128		102.545	48.6	74.667	75.2707	26.9776	108.479	78.938	90.161	92.526	14.9118	1.22924	0.864774	0
	slr0712		hypothetical protein	120	110	120	250	313	367		53.105	45.681	53.917	50.901	4.53885	108.287	103.492	110.447	107.409	3.55972	2.11015	5.53578e-11	1
	slr0713	tgt	tRNA-guanine transglycosylase	261	294	294	280	321	407		99.487	105.164	113.779	106.143	7.19615	104.464	91.419	105.5	100.461	7.84772	0.946465	0.00382108	0
	slr0719	rfrE	unknown protein	242	242	225	247	335	339		88.925	83.448	83.942	85.4383	3.02963	88.836	91.973	84.711	88.5067	3.64218	1.03591	0.101706	0
	slr0721	me	malic enzyme	283	239	231	266	454	502		87.182	69.092	72.251	76.175	9.66232	80.205	104.497	105.166	96.6227	14.2221	1.26843	0.475868	0
	slr0722		hypothetical protein	43	57	33	42	45	62		25.504	31.725	19.872	25.7003	5.92894	24.382	19.942	25.007	23.1103	2.7616	0.899223	0.110986	0
	slr0723		hypothetical protein	83	103	100	107	146	125		32.594	37.956	39.87	36.8067	3.77171	41.127	42.837	33.381	39.115	5.03886	1.06272	0.365677	0
	slr0724	sohA, prlF	HtaR suppressor protein homolog	18	22	22	18	27	26		23.18	26.586	28.764	26.1767	2.81441	22.688	25.978	22.769	23.8117	1.87654	0.909652	0.234562	0
	slr0725		hypothetical protein	7	3	9	5	8	7		7.198	2.895	9.397	6.49667	3.30725	5.033	6.147	4.895	5.35833	0.686482	0.824782	N.D.	0
	slr0727		unknown protein	56	76	92	62	102	109		24.63	31.367	41.082	32.3597	8.2708	26.69	33.518	32.601	30.9363	3.70591	0.956015	0.168616	0
	slr0728		hypothetical protein	170	214	217	202	278	303		67.688	79.959	87.723	78.4567	10.1016	78.722	82.702	82.042	81.1553	2.13301	1.0344	0.136205	0
	slr0729		hypothetical protein	116	109	105	138	172	186		162.561	143.343	149.395	151.766	9.826	189.286	180.091	177.257	182.211	6.28857	1.2006	0.900522	0
	slr0730		hypothetical protein	53	70	46	52	69	87		56.962	70.599	50.194	59.2517	10.3934	54.701	55.407	63.585	57.8977	4.93801	0.977148	0.195208	0
	slr0731		hypothetical protein	248	339	316	284	467	535		87.964	112.835	113.796	104.865	14.6446	98.595	123.759	129.044	117.133	16.2701	1.11699	0.582612	0
	slr0732		hypothetical protein	13	27	27	24	31	39		11.912	23.216	25.118	20.082	7.13905	21.524	21.223	24.301	22.3493	1.69688	1.1129	0.853271	0
	slr0733	xerC	integrase-recombinase protein	132	166	144	198	179	223		60.09	70.913	66.555	65.8527	5.44557	88.222	60.882	69.034	72.7127	14.0363	1.10417	0.512483	0
	slr0734		hypothetical protein	23	46	42	75	117	112		8.814	16.542	16.341	13.899	4.40489	28.131	33.5	29.188	30.273	2.8442	2.17807	0.000108108	1
	slr0737	psaD	photosystem I subunit II	10354	9672	9993	5062	7470	7304		10422.6	9136.45	10213	9924.04	690.078	4987.39	5618.19	4999.91	5201.83	360.634	0.524165	1.27885e-35	1
	slr0738	trpE	anthranilate synthetase alpha-subunit	762	860	889	833	1069	1129		213.991	226.637	253.472	231.367	20.161	228.964	224.298	215.609	222.957	6.77774	0.963652	0.000726641	1
	slr0739	crtE	geranylgeranyl pyrophosphate synthase	387	347	386	380	520	537		182.569	153.616	184.881	173.689	17.4218	175.461	183.284	172.275	177.007	5.66492	1.0191	0.0546501	0
	slr0740		hypothetical protein	85	134	84	109	197	157		92.046	136.17	92.353	106.856	25.3868	115.529	159.388	115.615	130.177	25.2972	1.21825	0.809714	0
	slr0741	phoU, nmpA, sphU, slr0741	transcriptional regulator	65	62	74	85	93	104		41.294	36.962	47.731	41.9957	5.41868	52.854	44.143	44.93	47.309	4.81821	1.12652	0.742545	0
	slr0742		hypothetical protein	189	216	195	247	289	298		152.632	163.693	159.885	158.737	5.6192	195.238	174.377	163.656	177.757	16.06	1.11982	0.521654	0
	slr0743	nusA	similar to N utilization substance protein	242	318	295	353	547	537		75.363	92.932	93.273	87.1893	10.2433	107.597	127.274	113.724	116.198	10.0692	1.33271	0.111912	0
	slr0744	infB	translation initiation factor IF-2	2523	2683	2528	3432	4279	4616		359.921	359.172	366.148	361.747	3.82973	479.203	456.078	447.804	461.028	16.2743	1.27445	0.136433	0
	slr0746	stpA, ggpP	glucosylglycerolphosphate phosphatase	104	144	127	228	323	438		35.144	45.664	43.572	41.46	5.56893	75.411	81.551	100.652	85.8713	13.1634	2.07119	2.12509e-08	1
	slr0747	ggtA, msiK	glucosylglycerol transport system ATP-binding protein	93	110	110	185	297	282		36.521	40.536	43.857	40.3047	3.67347	71.107	87.14	75.307	77.8513	8.31381	1.93157	6.45829e-07	1
	slr0748		hypothetical protein	83	86	82	97	180	196		51.36	49.939	51.517	50.9387	0.869288	58.749	83.219	82.477	74.815	13.9185	1.46873	0.0787438	0
	slr0749	chlL, frxC	light-independent protochlorophyllide reductase iron protein subunit ChlL	1158	1041	1056	237	344	337		530.532	447.554	491.198	489.761	41.5077	106.276	117.752	104.994	109.674	7.02506	0.223934	5.38703e-103	1
	slr0750	chlN	light-independent protochlorophyllide reductase subunit ChlN	499	451	548	157	240	226		151.761	128.715	169.211	149.896	20.3123	46.735	54.535	46.741	49.337	4.5016	0.329142	1.08298e-44	1
	slr0751		hypothetical protein	176	257	196	173	221	236		101.035	138.447	114.236	117.906	18.9741	97.205	94.789	92.13	94.708	2.53847	0.80325	2.2842e-05	1
	slr0752	eno	enolase	904	947	974	967	1454	1355		298.427	293.367	326.451	306.082	17.8209	312.448	358.625	304.188	325.087	29.3369	1.06209	0.111399	0
	slr0753		probable transport protein	186	160	160	121	126	167		59.082	47.693	51.601	52.792	5.78716	37.619	29.904	36.074	34.5323	4.08202	0.654121	2.74215e-08	1
	slr0755		hypothetical protein	45	47	45	30	98	92		34.583	33.895	35.111	34.5297	0.609752	22.566	56.27	48.08	42.3053	17.5784	1.22519	0.838503	0
	slr0756	kaiA	circadian clock protein KaiA homolog	84	102	79	101	94	118		40.024	45.607	38.217	41.2827	3.85243	47.102	33.463	38.234	39.5997	6.9213	0.959232	0.0950165	0
	slr0757	kaiB1, kaiB	circadian clock protein KaiB homolog	23	52	34	31	49	50		31.016	65.803	46.55	47.7897	17.4266	40.916	49.369	45.852	45.379	4.2463	0.949557	0.279999	0
	slr0758	kaiC1, kaiC	circadian clock protein KaiC homolog	258	300	272	298	370	451		70.921	77.387	75.912	74.74	3.38858	80.178	75.991	84.307	80.1587	4.15803	1.0725	0.193841	0
	slr0765	mscS	hypothetical protein	472	562	521	651	729	798		109.172	121.982	122.348	117.834	7.50374	147.378	125.981	125.518	132.959	12.4894	1.12836	0.499436	0
	slr0769		hypothetical protein	512	587	495	1050	1310	1498		357.005	384.091	350.428	363.841	17.8424	716.597	682.467	710.31	703.125	18.1641	1.9325	2.03963e-17	1
	slr0770		hypothetical protein	97	96	86	163	176	281		129.582	120.347	116.644	122.191	6.6632	213.129	175.668	255.278	214.692	39.828	1.75702	0.00073976	1
	slr0771		hypothetical protein	23	41	44	71	107	102		29.354	49.104	57.014	45.1573	14.2461	88.691	102.031	88.526	93.0827	7.74992	2.0613	0.000410756	1
	slr0772	chlB	light-independent protochlorophyllide reductase subunit ChlB	1875	1851	1917	1311	1959	1811		526.552	487.796	546.577	520.308	29.8838	360.35	411.037	345.852	372.413	34.2258	0.715754	2.45657e-14	1
	slr0773		hypothetical protein	299	303	259	287	343	375		188.28	179.047	165.585	177.637	11.413	176.887	161.374	160.582	166.281	9.1936	0.93607	0.00306851	1
	slr0774	secD	protein-export membrane protein SecD	321	371	395	500	508	625		101.29	109.856	126.545	112.564	12.8434	154.423	119.765	134.113	136.1	17.4143	1.2091	0.769495	0
	slr0775	secF	protein-export membrane protein SecF	243	263	243	306	358	418		109.92	111.64	111.6	111.053	0.981699	135.48	120.993	128.582	128.352	7.24625	1.15577	0.770436	0
	slr0776	lpxD	UDP-3-o-[3-hydroxymyristoyl] glucosamine n-acyltransferase	295	315	294	305	344	418		122.225	122.473	123.673	122.79	0.774404	123.686	106.489	117.773	115.983	8.73717	0.944559	0.00234188	1
	slr0779		hypothetical protein	135	154	117	165	219	209		93.223	99.793	82.028	91.6813	8.98228	111.52	112.99	98.145	107.552	8.1795	1.1731	0.966153	0
	slr0780		hypothetical protein	269	325	368	392	489	482		237.353	269.103	329.67	278.709	46.9021	338.541	322.373	289.216	316.71	25.1454	1.13635	0.671204	0
	slr0782	slr0782	putative flavin-containing monoamine oxidase	114	211	150	141	188	232		34.524	59.964	46.121	46.8697	12.7365	41.794	42.538	47.779	44.037	3.26195	0.939563	0.0600662	0
	slr0783	tpiA, tpi, slr0783	triosephosphate isomerase	163	215	214	219	293	390		95.883	118.681	127.807	114.124	16.4427	126.089	128.773	156.009	136.957	16.554	1.20008	0.833429	0
	slr0784		hypothetical protein	139	202	179	190	276	307		58.266	79.46	76.181	71.3023	11.4082	77.954	86.441	87.513	83.9693	5.23693	1.17765	0.985979	0
	slr0786	pepM, map-2, amp2, map, mapB	methionine aminopeptidase	10	21	9	38	48	70		5.198	10.243	4.75	6.73033	3.05029	19.333	18.641	24.743	20.9057	3.34119	3.10619	1.17125e-05	1
	slr0787	nadM	hypothetical protein	15	23	29	51	59	58		6.306	9.074	12.378	9.25267	3.03994	20.986	18.533	16.582	18.7003	2.20676	2.02108	0.00399355	0
	slr0788	nadV	similar to pre-B cell enhancing factor	17	28	40	82	92	131		5.248	8.112	12.538	8.63267	3.67278	24.778	21.221	27.503	24.5007	3.15017	2.83813	5.59958e-07	1
	slr0789		hypothetical protein	92	123	90	113	154	166		70.702	88.704	70.223	76.543	10.5345	84.997	88.424	86.753	86.7247	1.71368	1.13302	0.733631	0
	slr0790	umuC	similar to ultraviolet light resistance protein B	2	14	7	11	16	26		2.443	16.051	8.683	9.059	6.81179	13.154	14.605	21.601	16.4533	4.51666	1.81624	0.182516	0
	slr0793	nrsB, slr0793	cation efflux system protein involved in nickel and cobalt tolerance	5	3	6	6	12	2		3.309	1.863	4.031	3.06767	1.10396	3.886	5.933	0.9	3.573	2.53106	1.16473	1	0
	slr0794	nrsA, czcA	cation efflux system protein involved in nickel and cobalt tolerance	151	217	129	178	140	191		20.459	27.59	17.745	21.9313	5.08496	23.605	14.172	17.598	18.4583	4.77499	0.841642	0.0113022	0
	slr0795	nrsC	cation efflux system protein involved in nickel and cobalt tolerance	21	31	15	14	22	26		10.876	15.066	7.887	11.2763	3.6062	7.097	8.513	9.157	8.25567	1.05383	0.732123	0.0413238	0
	slr0796	nrsD, nreB, nrsB	nickel permease involved in nickel and cobalt tolerance	38	59	53	53	62	86		12.179	17.745	17.246	15.7233	3.07961	16.626	14.846	18.744	16.7387	1.95144	1.06457	0.526445	0
	slr0797	coaT, corT, cadA, slr0797	cobalt-transporting P-type ATPase (cobalt efflux pump) involved in cobalt tolerance	221	229	242	570	675	837		49.129	47.772	54.62	50.507	3.62601	124.023	112.113	126.533	120.89	7.70373	2.39352	3.38308e-23	1
	slr0798	ziaA, slr0798	zinc-transporting P-type ATPase (zinc efflux pump) involved in zinc tolerance	120	115	80	128	212	175		23.758	21.365	16.081	20.4013	3.92818	24.803	31.359	23.561	26.5743	4.18992	1.30258	0.458595	0
	slr0799	ISY802c	putative transposase [ISY802c: 3066278 - 3067184]	13	28	30	36	25	43		17.206	34.776	40.313	30.765	12.0644	46.636	24.722	38.702	36.6867	11.0951	1.19248	1	0
	slr0800	ISY802c	putative transposase [ISY802c: 3066278 - 3067184]	27	37	54	83	56	42		26.989	34.707	54.803	38.833	14.3587	81.205	41.823	28.55	50.526	27.3851	1.30111	0.730579	0
	slr0801		hypothetical protein	31	41	42	50	151	68		10.626	13.189	14.617	12.8107	2.02222	16.775	38.673	15.851	23.7663	12.9178	1.8552	0.0516331	0
	slr0804	dacB, pbp8, pbp4, slr0804	probable D-alanyl-D-alanine carboxypeptidase	938	1063	970	1014	1435	1529		425.648	452.66	446.898	441.735	14.2268	450.367	486.526	471.832	469.575	18.1849	1.06302	0.0668156	0
	slr0806	glcD2	hypothetical protein	266	270	279	269	376	503		86.415	82.312	92.023	86.9167	4.8749	85.534	91.264	111.123	95.9737	13.4289	1.1042	0.460706	0
	slr0807	gcp	probable o-sialoglycoprotein endopeptidase	97	106	122	104	114	129		39.729	40.741	50.732	43.734	6.08153	41.692	34.885	35.93	37.5023	3.66579	0.85751	0.00537412	0
	slr0808	rimM	16S rRNA processing protein RimM homolog	38	46	60	58	73	55		29.203	33.174	46.815	36.3973	9.23786	43.627	41.915	28.744	38.0953	8.14361	1.04665	0.498879	0
	slr0809	rfbB	dTDP-glucose 4,6-dehydratase	372	416	343	432	523	554		161.624	169.608	151.302	160.845	9.17785	183.708	169.774	163.683	172.388	10.2653	1.07177	0.157494	0
	slr0810		hypothetical protein	84	61	66	105	164	151		100.059	68.186	79.82	82.6883	16.1289	122.419	145.958	122.317	130.231	13.6198	1.57497	0.0335662	0
	slr0812		hypothetical protein	54	53	57	43	38	55		29.918	27.555	32.063	29.8453	2.25488	23.318	15.73	20.722	19.9233	3.85653	0.667553	0.00023379	1
	slr0813		hypothetical protein	45	92	69	75	104	119		16.493	31.643	25.676	24.604	7.63168	26.905	28.48	29.66	28.3483	1.38221	1.15218	0.910813	0
	slr0815	ccr2	hypothetical protein	89	115	118	119	139	242		104.277	126.441	140.368	123.695	18.2015	136.467	121.68	192.817	150.321	37.5376	1.21525	0.815582	0
	slr0816		hypothetical protein	70	85	75	86	116	173		59.559	67.867	64.789	64.0717	4.2002	71.619	73.742	100.098	81.8197	15.8651	1.277	0.53173	0
	slr0817	menF, entC	salicylate biosynthesis isochorismate synthase	147	239	157	144	186	244		44.237	67.492	47.968	53.2323	12.4893	42.414	41.82	49.933	44.7223	4.52233	0.840135	0.00250406	1
	slr0818		hypothetical protein	138	136	105	135	215	237		43.641	40.36	33.713	39.238	5.05821	41.786	50.8	50.968	47.8513	5.2534	1.21952	0.764489	0
	slr0819	int, cutE	apolipoprotein N-acyltransferase	57	83	68	143	130	149		15.669	21.41	18.978	18.6857	2.88164	38.474	26.7	27.853	31.009	6.49053	1.65951	0.0109662	0
	slr0820	gumD	probable glycosyltransferase	51	74	73	254	398	362		15.219	20.723	22.117	19.353	3.64737	74.189	88.738	73.462	78.7963	8.61741	4.07153	7.3515e-30	1
	slr0821		hypothetical protein	169	172	201	128	171	193		262.577	250.778	317.07	276.808	35.3632	194.653	198.506	203.92	199.026	4.65536	0.719004	2.64992e-07	1
	slr0822	pacL	cation-transporting P-type ATPase PacL	257	327	307	451	536	603		38.507	45.978	46.702	43.729	4.53685	66.141	60.004	61.441	62.5287	3.20982	1.42991	0.00581986	0
	slr0823	ycf3	photosystem I assembly related protein	265	357	333	281	416	497		217.698	275.213	277.742	256.884	33.9599	225.942	255.334	277.65	252.975	25.9346	0.984783	0.0319712	0
	slr0825		probable peptidase	420	508	469	513	646	676		94.099	106.805	106.684	102.529	7.30113	112.496	108.138	102.995	107.876	4.7559	1.05215	0.0733988	0
	slr0827	alr, dal	alanine racemase	899	1139	946	957	1103	1237		320.46	381.003	342.368	347.944	30.6542	333.893	293.762	299.858	309.171	21.6258	0.888566	2.61033e-06	1
	slr0829	pleD	unknown protein	310	453	331	513	591	718		53.388	73.21	57.876	61.4913	10.3938	86.473	76.046	84.088	82.2023	5.46328	1.33681	0.108628	0
	slr0833	dnaB	replicative DNA helicase [Contains: Ssp dnaB intein]	80	97	101	94	157	151		13.099	14.904	16.79	14.931	1.84565	15.064	19.207	16.813	17.028	2.07985	1.14045	0.814153	0
	slr0835	moxR	MoxR protein homolog	182	208	180	249	295	297		85.577	91.778	85.93	87.7617	3.48272	114.595	103.637	94.967	104.4	9.8362	1.18958	0.95844	0
	slr0836	rfbB	dTDP-glucose 4,6-dehydratase	107	187	153	168	209	225		44.591	73.13	64.736	60.819	14.6672	68.526	65.075	63.764	65.7883	2.45984	1.08171	0.449964	0
	slr0838	purM, purG	phosphoribosyl formylglycinamidine cyclo-ligase	101	90	133	106	173	180		42.214	35.299	56.438	44.6503	10.778	43.363	54.024	51.161	49.516	5.51759	1.10897	0.665902	0
	slr0839	hemH, scpA	ferrochelatase	998	1004	879	1065	1221	1558		367.669	347.098	328.779	347.849	19.4559	384.023	336.084	390.325	370.144	29.6647	1.06409	0.105998	0
	slr0841		periplasmic protein, function unknown	158	183	149	326	411	488		77.345	84.065	74.054	78.488	5.10244	156.198	150.322	162.453	156.324	6.06649	1.9917	2.13129e-11	1
	slr0842		hypothetical protein	181	149	141	240	271	274		63.882	49.349	50.526	54.5857	8.07234	82.908	71.463	65.764	73.3783	8.73101	1.34428	0.231602	0
	slr0844	ndhF1, ndhF	NADH dehydrogenase subunit 5	3102	3372	2958	3062	3977	4348		650.153	663.213	629.449	647.605	17.0256	628.146	622.782	619.72	623.549	4.26509	0.962854	7.64044e-05	1
	slr0845		hypothetical protein	115	126	91	150	169	210		86.064	88.488	69.144	81.232	10.5384	109.875	94.497	106.875	103.749	8.15166	1.27719	0.479192	0
	slr0846	slr0846	hypothetical protein	15	8	20	25	22	23		13.57	6.792	18.37	12.9107	5.81709	22.137	14.871	14.15	17.0527	4.41789	1.32082	0.719965	0
	slr0847	kdtB	phosphopantetheine adenylyltransferase	58	81	70	90	109	113		51.816	67.907	63.493	61.072	8.3142	78.698	72.756	68.651	73.3683	5.05141	1.20134	0.921804	0
	slr0848	cdv3	hypothetical protein	470	534	460	564	786	938		241.664	257.659	240.137	246.487	9.7056	283.84	301.955	327.981	304.592	22.1883	1.23573	0.471692	0
	slr0851	ndh, ndbA	type 2 NADH dehydrogenase	79	107	55	320	345	451		25.319	32.181	17.897	25.1323	7.14383	100.382	82.613	98.295	93.7633	9.71269	3.73079	3.24554e-23	1
	slr0852		hypothetical protein	159	201	151	336	426	426		158.935	188.543	153.246	166.908	18.9512	328.733	318.155	289.577	312.155	20.2558	1.87022	3.47909e-08	1
	slr0853	rimI	ribosomal-protein-alanine acetyltransferase	16	60	33	110	141	167		14.384	50.618	30.121	31.7077	18.169	96.791	94.708	102.096	97.865	3.8093	3.08648	3.03208e-07	1
	slr0854	phr, phrA	DNA photolyase	162	188	125	244	319	348		47.355	51.57	37.098	45.341	7.44324	69.81	69.67	69.177	69.5523	0.3325	1.53398	0.00558395	0
	slr0856	ISY100l	putative transposase [ISY100l: 1346125 - 1347070]	16	8	15	17	15	19		19.059	8.942	18.141	15.3807	5.59491	19.82	13.35	15.391	16.187	3.30763	1.05243	0.727392	0
	slr0857	ISY100l	putative transposase [ISY100l: 1346125 - 1347070]	11	33	34	70	60	64		9.529	26.827	29.905	22.087	10.9839	59.355	38.836	37.704	45.2983	12.1866	2.0509	0.0146936	0
	slr0861	purT	glycinamide ribonucleotide transformylase	228	310	241	378	436	499		83.139	106.078	89.223	92.8133	11.8835	134.91	118.786	123.738	125.811	8.25953	1.35553	0.0748136	0
	slr0862	lmbP	probable sugar kinase	103	123	113	115	109	157		45.024	50.455	50.151	48.5433	3.05162	49.203	35.599	46.67	43.824	7.23478	0.902781	0.0173125	0
	slr0863		hypothetical protein	177	207	175	231	343	360		54.527	59.841	54.735	56.3677	3.00979	69.652	78.948	75.418	74.6727	4.69261	1.32474	0.156597	0
	slr0864		ATP-binding protein of ABC transporter	493	533	443	646	822	928		122.557	124.339	111.811	119.569	6.77745	157.183	152.675	156.881	155.58	2.52004	1.30117	0.135858	0
	slr0865		hypothetical protein	84	133	103	86	124	118		35.524	52.782	44.225	44.177	8.6291	35.598	39.18	33.936	36.238	2.67994	0.820291	0.00290628	1
	slr0867		unknown protein	7	12	14	24	38	29		7.357	11.836	14.939	11.3773	3.81175	24.689	29.841	20.728	25.086	4.56945	2.20491	0.00997069	0
	slr0868		unknown protein	15	15	14	246	349	290		21.021	19.726	19.919	20.222	0.698651	337.423	365.418	276.368	326.403	45.5363	16.141	2.63831e-66	1
	slr0869	slr0869	hypothetical protein	122	141	141	1056	1509	1469		21.45	23.264	25.17	23.2947	1.86019	181.724	198.227	175.639	185.197	11.6876	7.95017	4.60095e-142	1
	slr0870	slr0870	hypothetical protein	24	29	28	124	269	261		28.352	32.149	33.583	31.3613	2.70299	143.376	237.428	209.674	196.826	48.3244	6.27607	1.04902e-24	1
	slr0871		unknown protein	15	14	6	77	157	120		16.751	14.671	6.803	12.7417	5.24713	84.163	130.995	91.13	102.096	25.2685	8.01277	8.59232e-19	1
	slr0872		hypothetical protein	53	65	82	169	195	240		20.311	23.375	31.904	25.1967	6.00735	63.39	55.833	62.545	60.5893	4.14072	2.40466	1.16856e-09	1
	slr0875	mscL	large-conductance mechanosensitive channel	311	366	394	635	960	988		304.485	336.262	391.643	344.13	44.1085	608.5	702.236	657.8	656.179	46.889	1.90678	5.50939e-11	1
	slr0876		hypothetical protein	422	445	432	442	596	566		147.125	145.588	152.914	148.542	3.86318	150.827	155.248	134.191	146.755	11.1033	0.98797	0.00995791	0
	slr0877		glutamyl-tRNA(Gln) amidotransferase subunit A	528	669	587	639	872	1012		155.936	185.409	176.011	172.452	15.0554	184.712	192.414	203.248	193.458	9.312	1.12181	0.438072	0
	slr0878		hypothetical protein	64	63	53	84	122	93		37.188	34.352	31.267	34.269	2.96137	47.773	52.965	36.748	45.8287	8.28149	1.33732	0.410773	0
	slr0879	gcvH	glycine decarboxylase complex H-protein	180	246	237	229	353	320		193.455	248.104	258.609	233.389	34.9807	240.893	283.457	233.878	252.743	26.8297	1.08292	0.380124	0
	slr0880		similar to fibronectin binding protein	142	213	164	222	264	332		34.345	48.344	40.272	40.987	7.02684	52.554	47.707	54.606	51.6223	3.54261	1.25948	0.472108	0
	slr0881		unknown protein	98	114	106	156	191	224		134.695	147.035	147.917	143.216	7.39228	209.861	196.139	209.365	205.122	7.78317	1.43226	0.0412988	0
	slr0882	ycf84	hypothetical protein YCF84	524	634	562	567	727	868		189.624	215.299	206.484	203.802	13.0459	200.829	196.563	213.606	203.666	8.86862	0.999331	0.00668518	0
	slr0883	psr, slr0883	hypothetical protein	297	445	369	331	428	481		88.078	123.84	111.103	107.674	18.126	96.077	94.833	97.004	95.9713	1.08935	0.891317	0.000410113	1
	slr0884	gap1, slr0884	glyceraldehyde 3-phosphate dehydrogenase 1 (NAD+)	472	478	466	365	564	486		190.052	180.613	190.504	187.056	5.58467	143.848	169.674	133.075	148.866	18.8084	0.795833	4.11726e-07	1
	slr0885		hypothetical protein	118	95	109	167	233	259		87.849	66.37	82.39	78.8697	11.1638	121.69	129.604	131.126	127.473	5.066	1.61625	0.00258126	1
	slr0886	fabG1, fabG	3-oxoacyl-[acyl-carrier protein] reductase	208	255	196	208	316	368		119.886	137.923	114.697	124.169	12.1909	117.341	136.082	144.24	132.554	13.7921	1.06753	0.268444	0
	slr0887	slr0887	hypothetical protein	85	92	116	163	229	249		45	45.706	62.351	51.019	9.82015	84.462	90.581	89.645	88.2293	3.296	1.72934	0.000297762	1
	slr0888	slr0888	hypothetical protein	480	418	363	351	511	425		405.987	331.772	311.722	349.827	49.6584	290.576	322.923	244.451	285.983	39.4371	0.817499	0.000110895	1
	slr0889	spkJ	hypothetical protein	169	132	125	151	181	207		59.064	43.291	44.354	48.903	8.81572	51.653	47.263	49.197	49.371	2.20017	1.00957	0.149818	0
	slr0890		unknown protein	21	26	41	28	32	38		22.741	26.421	45.077	31.413	11.9756	29.677	25.891	27.983	27.8503	1.89648	0.886586	0.182857	0
	slr0891	amiA, amiC	N-acetylmuramoyl-L-alanine amidase	182	173	190	466	467	517		43.945	39.199	46.578	43.2407	3.73958	110.13	84.248	84.89	93.0893	14.7611	2.15282	9.10544e-11	1
	slr0895	prqR	transcriptional regulator	24	14	25	114	101	115		18.248	9.989	19.299	15.8453	5.09889	84.837	57.376	59.461	67.2247	15.2883	4.24255	1.31453e-11	1
[truncated: 1,269 more rows]

## Sheet: TableS3(RNAseq 1.0)
	Table S3 RNA-seq data of WT and DlexA at OD730=1.0
				Read count							RPKM
	Gene No.	Gene symbol	Definition	WT-1	WT-2	WT-3	DlexA-1	DlexA-2	DlexA-3		WT-1	WT-2	WT-3	WT-average	WT-SD	DlexA-1	DlexA-2	DlexA-3	DlexA-average	DlexA-SD	ratio(DlexA/WT)	ap.value	bDEG
	sgl0001		hypothetical protein	0	0	0	0	0	0		0	0	0	0	0	0	0	0	0	0	N.D.	N.D.	0
	sgl0002		hypothetical protein	24	23	21	16	14	12		51.9816	59.8742	70.9646	60.9401	9.53632	64.9168	46.9151	28.4583	46.7634	18.2297	0.767366	0.0592465	0
	sll0002	ponA, pbp1, pbp1a, sll0002	penicillin-binding protein	1092	950	541	542	561	995		137.35	143.616	106.166	129.044	20.0588	127.704	109.173	137.03	124.636	14.18	0.965839	0.144239	0
	sll0005	spkH	hypothetical protein	414	322	231	403	483	880		65.7391	61.4544	57.2295	61.4744	4.25484	119.875	118.664	153.001	130.513	19.4847	2.12305	0.000759829	1
	sll0006	aat, aspC	putative aminotransferase	240	260	209	217	296	373		65.7994	85.6757	89.4009	80.292	12.6884	111.447	125.559	111.972	116.326	8.0005	1.44879	0.29701	0
	sll0007		hypothetical protein	151	134	84	121	121	187		85.1694	90.8417	73.9215	83.3109	8.61185	127.847	105.594	115.488	116.31	11.1494	1.39609	0.47062	0
	sll0008		unknown protein	21	14	19	49	36	41		13.3776	10.7192	18.8841	14.327	4.16446	58.4728	35.482	28.5978	40.8509	15.6444	2.85133	0.00133109	1
	sll0010		unknown protein	176	142	103	93	126	192		150.078	145.535	137.033	144.215	6.62165	148.555	166.235	179.265	164.685	15.4135	1.14194	0.503936	0
	sll0012	ISY523f, IS5Sc	putative transposase [ISY523f: 2482725 - 2483595]	5	17	10	7	6	18		2.0667	8.44557	6.44898	5.65375	3.26295	5.42006	3.83711	8.14645	5.80121	2.1798	1.02608	0.648185	0
	sll0016	mltA	probable membrane-bound lytic transglycosylase A	934	885	256	324	276	656		263.405	299.981	112.642	225.343	99.3	171.167	120.429	202.567	164.721	41.4467	0.730982	0.0206604	0
	sll0017	hemL, gsa	glutamate-1-semialdehyde aminomutase	797	646	701	618	861	998		198.873	193.742	272.911	221.842	44.3012	288.872	332.405	272.67	297.983	30.8921	1.34322	0.68405	0
	sll0018	fda, cbbA, cfxA, fbaA, fbaII, sll0018	fructose-bisphosphate aldolase, class II	15200	10882	13591	7274	11909	18890		4572.45	3934.48	6378.84	4961.92	1267.87	4099	5542.78	6221.95	5287.91	1084.18	1.0657	0.4497	0
	sll0019	dxr	1-deoxy-d-xylulose 5-phosphate reductoisomerase	326	336	282	235	302	396		89.3776	110.719	120.627	106.908	15.9696	120.692	128.105	118.876	122.558	4.88886	1.14638	0.550616	0
	sll0020	clpC	ATP-dependent Clp protease ATPase subunit	6831	5077	3371	3759	4883	7496		899.954	803.928	692.914	798.932	103.61	927.7	995.336	1081.32	1001.45	76.9931	1.25349	0.988212	0
	sll0021		probable exonuclease	200	109	116	129	106	190		51.94	34.023	47.0018	44.3216	9.25434	62.7568	42.5917	54.0275	53.1253	10.1128	1.19863	0.749789	0
	sll0022		unknown protein	319	264	122	254	303	428		138.184	137.45	82.4541	119.363	31.966	206.111	203.075	203.002	204.063	1.77401	1.7096	0.0606209	0
	sll0023		hypothetical protein	290	268	128	328	251	361		70.1016	77.8643	48.2753	65.4137	15.3414	148.526	93.8751	95.549	112.65	31.0809	1.72212	0.0744115	0
	sll0024		unknown protein	141	126	57	185	146	168		55.7284	59.8552	35.1493	50.2443	13.2345	136.971	89.2806	72.7036	99.6517	33.3653	1.98334	0.0172297	0
	sll0026	ndhF4, ndhF, sll0026	NADH dehydrogenase subunit 5 (involved in constitutive, low affinity CO2 uptake)	1510	1199	1223	960	1187	1773		257.52	245.769	325.421	276.237	42.9981	306.694	313.207	331.079	316.993	12.6261	1.14754	0.638496	0
	sll0027	ndhD4, ndhD, sll0027	NADH dehydrogenase subunit 4 (involved in constitutive, low affinity CO2 uptake)	884	838	700	634	626	950		188.45	214.715	232.824	211.996	22.3113	253.182	206.474	221.747	227.134	23.8155	1.07141	0.362843	0
	sll0030	cmpR, rbcR2, rbcR, sll0030	cmp operon transcriptional regulator, LysR family protein	36	29	7	30	31	117		12.7823	12.376	3.87785	9.67873	5.02782	19.9539	17.0301	45.4866	27.4902	15.6537	2.84027	0.0122742	0
	sll0031		hypothetical protein	246	266	156	105	130	245		67.2741	87.4315	66.5613	73.7557	11.849	53.79	55.0051	73.3615	60.7188	10.9657	0.823243	0.00476597	0
	sll0033	crtH	carotene isomerase	218	192	203	192	182	355		47.0285	49.7828	68.3258	55.0457	11.5831	77.5898	60.7467	83.8536	74.0633	11.9503	1.34549	0.61433	0
	sll0034	vanY	putative carboxypeptidase	132	97	84	81	90	165		55.1928	48.7476	54.7989	52.9131	3.61278	63.4443	58.2234	75.5407	65.7361	8.88325	1.24234	0.981723	0
	sll0036		hypothetical protein	320	254	148	204	191	380		79.8488	76.1773	57.6189	71.215	11.9168	95.3559	73.7392	103.822	90.9725	15.5132	1.27743	0.948586	0
	sll0037	cbiX	hypothetical protein	372	241	187	340	417	815		119.542	93.0826	93.7571	102.127	15.0855	204.671	207.329	286.764	232.921	46.648	2.2807	0.000217934	1
	sll0038	cheY, pixG, pisG, taxP1, rer1, rre36, patA, taxP	positive phototaxis protein, two-component response regulator PatA subfamily	740	630	419	1587	1640	2279		198.854	203.478	175.672	192.668	14.8996	798.875	681.857	670.558	717.097	71.0472	3.72193	5.50087e-09	1
	sll0039	pixH, pisH, cheY, rre35, taxY1, taxY	positive phototaxis protein, two-component response regulator CheY subfamily	151	139	116	246	280	367		136.271	150.77	163.331	150.124	13.5417	415.873	390.959	362.645	389.826	26.6321	2.59669	3.39606e-08	1
	sll0040	pixI, pisI, taxW1, taxW	positive phototaxis protein, homologous to chemotaxis protein CheW	470	388	292	459	454	582		343.909	341.233	333.36	339.501	5.48386	629.156	513.983	466.292	536.477	83.7293	1.58019	0.13432	0
	sll0041	pixJ1, pisJ1, taxD1, tsr, cheD, SypixJ1, pixJ	phytochrome-like photoreceptor protein for positive phototaxis; homologous to methyl-accepting chemotaxis protein	2451	2287	1203	3089	3171	4095		265.166	297.381	203.06	255.202	47.9435	626.024	530.783	485.084	547.297	71.9066	2.14456	0.00602079	0
	sll0042	pixJ2, pisJ2, tar, cheM, taxD', sll0042	methyl-accepting chemotaxis protein for positive phototaxis	112	106	70	187	183	207		73.9575	84.1286	72.1185	76.7349	6.46883	231.316	186.966	149.666	189.316	40.8754	2.46714	4.51925e-06	1
	sll0043	cheA, pixL, taxAY1, hik18, taxAY, sll0043	positive phototaxis protein, homologous to chemotaxis protein CheA, two-component hybrid histidine kinase	912	771	538	1065	974	1473		70.3955	71.5284	64.7914	68.9051	3.60733	153.992	116.32	124.492	131.602	19.8167	1.9099	0.0206751	0
	sll0044		unknown protein	38	49	28	70	68	103		25.4025	39.3697	29.2035	31.3253	7.2213	87.6577	70.3313	75.391	77.7933	8.90953	2.4834	0.000117571	1
	sll0045	spsA, sps	sucrose phosphate synthase	194	173	112	189	177	306		29.139	31.2315	26.2467	28.8724	2.50303	53.1782	41.1332	50.3249	48.2121	6.29431	1.66983	0.0376978	0
	sll0047	ycf12, psb30	hypothetical protein YCF12	102	138	88	65	83	116		117.511	191.088	158.178	155.593	36.8562	140.279	147.947	146.328	144.851	4.04149	0.930964	0.0598316	0
	sll0048		unknown protein	429	315	231	284	283	417		148.43	130.993	124.698	134.707	12.294	184.069	151.494	157.975	164.513	17.2434	1.22127	0.827938	0
	sll0051		hypothetical protein	674	439	322	645	577	725		456.192	357.13	340.039	384.454	62.7124	817.799	604.241	537.298	653.113	146.498	1.69881	0.105006	0
	sll0053	accC, fabG	biotin carboxylase	298	198	228	148	215	299		71.875	57.3985	85.7988	71.6908	14.201	66.8686	80.2318	78.9627	75.3544	7.37622	1.0511	0.242151	0
	sll0055	prp3	processing protease	240	189	160	146	179	276		60.5846	57.3437	63.0166	60.315	2.84604	69.0403	69.9118	76.2867	71.7463	3.95621	1.18953	0.700547	0
	sll0057	grpE, greP	heat shock protein GrpE	437	343	338	228	332	419		189.299	178.581	228.438	198.773	26.244	185.013	222.512	198.733	202.086	18.9729	1.01667	0.158473	0
	sll0058	dnaK1, dnaK, dnaK4	DnaK protein 1, heat shock protein 70, molecular chaperone	695	480	477	437	586	915		108.607	90.1549	116.299	105.021	13.4363	127.925	141.683	156.561	142.057	14.3219	1.35265	0.653305	0
	sll0060		hypothetical protein	34	27	22	27	32	46		10.6725	10.1865	10.7745	10.5445	0.314187	15.8764	15.5412	15.8101	15.7426	0.177495	1.49296	0.407198	0
	sll0062		hypothetical protein	144	92	87	72	76	148		125.762	96.5712	118.547	113.627	15.2046	117.793	102.694	141.526	120.671	19.5753	1.062	0.27806	0
	sll0063		hypothetical protein	498	403	266	260	247	498		136.189	132.462	113.496	127.382	12.1697	133.194	104.51	149.118	128.941	22.6065	1.01223	0.146505	0
	sll0064		periplasmic protein, putative polar amino acid transport system substrate-binding protein	307	254	240	540	634	838		120.458	119.786	146.925	129.056	15.478	396.91	384.888	360.024	380.608	18.8116	2.94916	1.46448e-08	1
	sll0065	ilvN	acetolactate synthase small subunit	255	178	214	199	214	320		159.625	133.923	209.007	167.518	38.159	233.353	207.263	219.331	219.983	13.0572	1.31319	0.732563	0
	sll0066		unknown protein	128	148	71	133	178	214		43.8663	60.9616	37.9633	47.5971	11.9444	85.383	94.3817	80.3015	86.6887	7.1303	1.8213	0.0151072	0
	sll0067	gst, parB	glutathione S-transferase	145	135	89	104	131	175		84.8798	94.9825	81.2851	87.0491	7.10171	114.043	118.646	112.167	114.952	3.33413	1.32054	0.721883	0
	sll0068		unknown protein	930	692	529	789	788	1298		83.2349	74.4393	73.8691	77.1811	5.2505	132.281	109.118	127.2	122.866	12.1747	1.59192	0.179792	0
	sll0069		hypothetical protein	131	94	90	125	142	229		55.2009	47.6076	59.1701	53.9929	5.87513	98.6697	92.5784	105.657	98.9685	6.54453	1.83299	0.00448119	0
	sll0070	purU, tgs	phosphoribosylglycinamide formyltransferase	171	113	96	79	76	127		64.9769	51.6078	56.914	57.8329	6.73179	56.2327	44.6811	52.8392	51.251	5.93735	0.886191	0.0151354	0
	sll0071		hypothetical protein	51	35	27	54	29	46		16.536	13.6396	13.6587	14.6115	1.66676	32.7985	14.5481	16.3308	21.2258	10.0618	1.45268	0.614471	0
	sll0072		hypothetical protein	54	35	42	37	42	44		25.6488	19.9809	31.1248	25.5848	5.57225	32.9211	30.8652	22.8831	28.8898	5.30254	1.12918	0.602742	0
	sll0078	thrS	threonyl-tRNA synthetase	554	455	330	357	436	593		99.3301	98.0519	92.3144	96.5655	3.73657	119.905	120.95	116.417	119.09	2.3738	1.23326	0.905125	0
	sll0080	argC	N-acetyl-gamma-glutamyl-phosphate reductase	1489	1210	802	896	852	1497		458.1	447.429	384.968	430.166	39.5044	516.384	405.557	504.285	475.408	60.7951	1.10518	0.474426	0
	sll0082		hypothetical protein	41	29	14	18	22	41		37.3117	31.72	19.878	29.6366	8.90159	30.6855	30.9764	40.8539	34.1719	5.78863	1.15303	0.708049	0
	sll0083	gmhA	phosphoheptose isomerase	775	739	550	404	634	989		430.403	493.278	476.563	466.748	32.5663	420.295	544.765	601.393	522.151	92.6431	1.1187	0.537784	0
	sll0084	hisB	putative phosphatase	48	35	42	27	24	60		32.0874	28.1212	43.8053	34.6713	8.15507	33.8108	24.8228	43.9171	34.1836	9.55258	0.985932	0.299299	0
	sll0085		unknown protein	130	131	139	135	127	182		34.8474	42.2057	58.1334	45.0622	11.9029	67.789	52.6717	53.4179	57.9595	8.52077	1.28621	0.858952	0
	sll0086		putative arsenical pump-driving ATPase	290	265	197	246	317	503		79.1071	86.8834	83.8433	83.2779	3.91886	125.705	133.79	150.236	136.577	12.5009	1.64001	0.0528151	0
	sll0088	sufR	hypothetical protein	210	178	136	169	202	244		94.3649	96.1357	95.3486	95.283	0.887223	142.258	140.439	120.052	134.25	12.3292	1.40896	0.384184	0
	sll0092	ISY391c, sll0092	putative transposase [ISY391c: 2997600 - 2998989]	15	14	9	26	13	23		7.09355	7.95745	6.64048	7.2305	0.66908	23.0327	9.5118	11.9094	14.818	7.21447	2.04937	0.112745	0
	sll0094	hik37	two-component sensor histidine kinase	369	282	151	96	93	162		87.2507	80.1429	55.7063	74.3666	16.5465	42.5219	34.023	41.9418	39.4955	4.74826	0.531092	4.19285e-08	1
	sll0095	spkL	hypothetical protein	74	59	44	41	47	70		15.0636	14.4352	13.9744	14.4911	0.546727	15.6343	14.8027	15.6021	15.3464	0.471119	1.05902	0.306668	0
	sll0096		hypothetical protein	146	140	83	90	125	161		35.2139	40.5848	31.2338	35.6775	4.69271	40.6634	46.6464	42.5184	43.276	3.06265	1.21298	0.816212	0
	sll0098		hypothetical protein	367	322	206	224	219	341		113.231	119.407	99.1637	110.601	10.3749	129.464	104.542	115.198	116.401	12.5042	1.05245	0.189085	0
	sll0099	cobL	precorrin-6y C5, 15-methyltransferase (decarboxylating)	24	34	17	33	38	59		6.10112	10.3885	6.74267	7.74408	2.31245	15.7149	14.9461	16.4225	15.6945	0.738401	2.02665	0.0246264	0
	sll0100	ama	N-acyl-L-amino acid amidohydrolase	115	124	61	88	98	180		31.6089	40.9644	26.1593	32.9109	7.48795	45.3099	41.6759	54.1718	47.0525	6.42765	1.4297	0.435965	0
	sll0101		unknown protein	31	18	8	48	57	79		32.5936	22.7466	13.1234	22.8212	9.73534	94.539	92.724	90.9467	92.7366	1.7962	4.06362	1.6173e-07	1
	sll0102		hypothetical protein	116	94	124	97	162	155		34.9922	34.0812	58.3606	42.478	13.7623	54.8131	75.6093	51.1958	60.5394	13.1756	1.42519	0.431189	0
	sll0103		hypothetical protein	467	363	185	245	214	401		120.128	112.229	74.2476	102.201	24.5288	118.057	85.1699	112.943	105.39	17.6967	1.0312	0.222747	0
	sll0107	eda, hga	KHG/KDPG aldolase	45	44	25	23	38	36		26.6299	31.2956	23.0824	27.0026	4.11925	25.4967	34.7926	23.3264	27.8719	6.09095	1.03219	0.378752	0
	sll0108	amt1, amt	ammonium/methylammonium permease	6862	2692	6091	6954	6317	3443		1462.83	689.752	2025.9	1392.83	670.818	2777.01	2083.54	803.656	1888.07	1001.1	1.35557	0.788234	0
	sll0109	aroH	chorismate mutase	142	104	91	107	140	193		120.14	105.756	120.122	115.339	8.29945	169.582	183.262	178.79	177.212	6.97516	1.53644	0.127306	0
	sll0135		putative 5'-methylthioadenosine phosphorylase	389	312	296	291	446	548		132.059	127.305	156.781	138.715	15.8253	185.059	234.26	203.698	207.672	24.8405	1.49712	0.220455	0
	sll0136	pepP	aminopeptidase P	387	299	213	280	325	510		94.8193	88.0502	81.4235	88.0977	6.69801	128.512	123.201	136.819	129.511	6.86328	1.47008	0.26642	0
	sll0140		unknown protein	2	4	2	1	4	10		3.67101	8.82449	5.72757	6.07436	2.59418	3.43839	11.3596	20.0976	11.6319	8.33296	1.91491	0.436083	0
	sll0141		hypothetical protein	239	275	284	382	446	1170		55.3044	76.4836	102.533	78.1071	23.6563	165.586	159.677	296.44	207.235	77.3107	2.65321	0.000208713	1
	sll0142	sll0142	probable cation efflux system protein	418	364	388	401	617	1237		42.07	44.0322	60.9273	49.0098	10.3674	75.603	96.0788	136.318	102.667	30.8892	2.09482	0.00777768	0
	sll0144	pyrH, smbA	uridine monophosphate kinase	426	331	417	231	286	392		176.757	165.07	269.953	203.927	57.4781	179.547	183.603	178.091	180.414	2.85634	0.884699	0.0296657	0
	sll0145	frr, rrf	ribosome releasing factor	398	357	387	256	315	482		235.527	253.921	357.316	282.255	65.6525	283.789	288.413	312.315	294.839	15.3103	1.04459	0.24553	0
	sll0146	natC	Integral membrane protein of the ABC-type, Nat permease for neutral amino acids	308	245	253	200	278	376		89.4231	85.4946	114.605	96.5077	15.7955	108.775	124.879	119.53	117.728	8.20208	1.21988	0.88751	0
	sll0147	cruA	hypothetical protein	305	253	217	241	291	363		49.3721	49.2239	54.8058	51.1339	3.18077	73.0799	72.8822	64.3395	70.1005	4.9902	1.37092	0.506254	0
	sll0148		hypothetical protein	1135	881	682	682	767	1212		167.004	155.804	156.567	159.792	6.2575	187.981	174.611	195.264	185.952	10.4747	1.16372	0.660651	0
	sll0149		hypothetical protein	684	668	370	393	458	795		126.622	148.629	106.866	127.372	20.8915	136.284	131.179	161.142	142.868	16.03	1.12166	0.51121	0
	sll0154	cruE	hypothetical protein	543	418	375	307	370	466		127.007	117.511	136.849	127.122	9.66994	134.513	133.898	119.344	129.252	8.58571	1.01675	0.149311	0
	sll0156		unknown protein	157	152	93	84	99	151		81.3507	94.6627	75.1847	83.7327	9.95509	81.5343	79.3677	85.6698	82.1906	3.20192	0.981583	0.078185	0
	sll0157		hypothetical protein	63	70	94	100	148	219		26.547	35.4525	61.7998	41.2664	18.3315	78.9358	96.4902	101.043	92.1565	11.6736	2.23321	0.00143146	0
	sll0158	glgB	1,4-alpha-glucan branching enzyme	1545	1209	1146	1021	1106	2009		217.011	204.105	251.144	224.087	24.3047	268.645	240.356	308.974	272.659	34.4847	1.21675	0.872763	0
	sll0160		hypothetical protein	150	119	128	87	99	180		72.1966	68.8408	96.1214	79.0529	14.8766	78.4411	73.7237	94.8609	82.3419	11.0953	1.0416	0.225496	0
	sll0161	ISY523p, sll0161	putative transposase [ISY523p: 2328180 - 2329050]	0	0	0	4	4	1		0	0	0	0	0	8.03426	6.6358	1.17402	5.28136	3.62513	N.D.	N.D.	0
	sll0162		hypothetical protein	61	43	39	57	46	64		33.8769	28.7022	33.7927	32.1239	2.96358	59.299	39.5255	38.9173	45.9139	11.5958	1.42928	0.541255	0
	sll0163		WD-repeat protein	1739	1341	823	959	1081	1655		111.172	103.038	82.0879	98.7658	15.0052	114.845	106.922	115.846	112.538	4.88908	1.13944	0.59184	0
	sll0166	cobA/hemD, hemD	a fusion protein between uroporphyrinogen-III C-methyltransferase (CobA/CorA) and uroporphyrinogen-III synthase (HemD)	397	347	240	259	272	453		79.7645	83.7958	75.2342	79.5982	4.28324	97.4806	84.5541	99.6567	93.8971	8.16411	1.17964	0.649739	0
	sll0167		unknown protein	126	126	98	82	81	159		82.6979	99.3958	100.354	94.1493	9.92871	100.818	82.2538	114.264	99.1119	16.0733	1.05271	0.243122	0
	sll0168		hypothetical protein	30	40	25	60	45	64		29.0076	46.4861	37.715	37.7362	8.73931	108.678	67.3208	67.7578	81.2521	23.7523	2.15316	0.0127715	0
	sll0169	zipN, ftn2	cell division protein Ftn2 homolog	2261	1875	1246	1446	1637	2536		342.454	341.332	294.445	326.077	27.3997	410.27	383.617	420.572	404.819	19.071	1.24148	0.944251	0
	sll0170	dnak2, dnaK	DnaK protein 2, heat shock protein 70, molecular chaperone	5270	4540	3769	9772	12835	19808		895.941	927.68	999.722	941.114	53.1791	3112.08	3376.07	3687.21	3391.79	287.887	3.60401	1.41552e-08	1
	sll0171	gcvT	probable aminomethyltransferase	196	149	102	175	148	260		56.9056	51.9947	46.2045	51.7016	5.3566	95.1779	66.4825	82.6536	81.438	14.3863	1.57515	0.120174	0
	sll0172		periplasmic protein, function unknown	132	90	96	108	114	108		93.4309	76.5654	106.016	92.0042	14.7772	143.199	124.844	83.7008	117.248	30.4677	1.27438	0.955318	0
	sll0173	vgb	virginiamycin B hydrolase, periplasmic protein	409	317	335	377	460	521		125.475	116.887	160.348	134.236	23.017	216.658	218.342	175.009	203.336	24.5467	1.51476	0.212397	0
	sll0174		hypothetical protein	120	75	107	150	137	183		45.5979	34.2529	63.4354	47.7621	14.7111	106.771	80.5435	76.1383	87.8176	16.5613	1.83865	0.0187727	0
	sll0175		hypothetical protein	65	82	59	100	102	123		13.0114	19.7287	18.4267	17.0556	3.56236	37.4981	31.5906	26.9591	32.0159	5.2824	1.87715	0.0114736	0
	sll0176	sll0176, inrS	hypothetical protein	27	21	21	37	42	65		27.0737	25.3091	32.854	28.4123	3.94652	69.5	65.1599	71.3652	68.675	3.18388	2.41709	0.000783751	1
	sll0177		hypothetical protein	102	115	110	141	155	176		24.9347	33.789	41.9548	33.5595	8.51236	64.5688	58.625	47.1092	56.7677	8.87671	1.69155	0.049324	0
	sll0178		hypothetical protein	250	192	111	206	188	233		20.5104	18.9325	14.2083	17.8837	3.27935	31.6592	23.8637	20.9305	25.4845	5.54497	1.42501	0.469714	0
	sll0179	gltX	glutamyl-tRNA synthetase	396	377	291	282	309	548		88.6049	101.386	101.587	97.1928	7.43798	118.198	106.971	134.256	119.808	13.7131	1.23269	0.91248	0
	sll0180		hypothetical protein	1538	1457	822	1028	1056	1561		331.788	377.779	276.669	328.745	50.6234	415.429	352.464	368.72	378.871	32.6867	1.15248	0.634106	0
	sll0181		unknown protein	74	66	40	75	69	83		38.528	41.3012	32.493	37.4407	4.50363	73.1484	55.5828	47.3164	58.6825	13.192	1.56735	0.237038	0
	sll0182	sll0182	ABC transporter ATP-binding protein	354	281	251	331	325	408		57.91	55.2497	64.0632	59.0743	4.52062	101.432	82.2584	73.0801	85.5903	14.4669	1.44886	0.323009	0
	sll0183	rfrB, sll0183	hypothetical protein	694	498	356	284	337	661		289.064	249.309	231.35	256.574	29.5351	221.591	217.176	301.457	246.741	47.4366	0.961676	0.0997515	0
	sll0184	rpoD, sigC	group2 RNA polymerase sigma factor SigC	205	202	126	187	210	285		54.8159	64.9199	52.5664	57.4341	6.57977	93.6685	86.8798	83.4424	87.9969	5.20377	1.53214	0.145024	0
	sll0185	sll0185	hypothetical protein	1306	1154	776	965	1390	2207		336.746	357.633	312.18	335.52	22.7515	466.106	554.524	623.089	547.906	78.7002	1.63301	0.158129	0
	sll0188		unknown protein	716	695	403	419	431	831		154.46	180.203	135.642	156.769	22.3701	169.324	143.856	196.288	169.823	26.2197	1.08327	0.400731	0
	sll0189		hypothetical protein	29	21	18	22	27	46		20.7984	18.1019	20.1413	19.6805	1.40606	29.5565	29.96	36.1225	31.8797	3.67995	1.61986	0.259189	0
	sll0191		unknown protein	72	66	41	48	72	90		31.1889	34.3626	27.71	31.0872	3.32745	38.9501	48.2555	42.6874	43.2977	4.68265	1.39278	0.538865	0
	sll0192		hypothetical protein	65	50	53	54	48	64		16.6018	15.3492	21.1204	17.6905	3.03573	25.8366	18.9684	17.8983	20.9011	4.30763	1.18149	0.730293	0
	sll0194	tatC, ycf43	putative sec-independent protein translocase	298	233	204	158	141	293		126.556	118.932	135.171	126.886	8.12457	125.697	92.6475	136.246	118.197	22.7464	0.931518	0.0313595	0
	sll0195	lons	probable ATP-dependent protease	135	68	133	89	144	171		67.9991	41.1673	104.522	71.2293	31.8004	83.9767	112.222	94.3093	96.8361	14.2913	1.3595	0.642583	0
	sll0198		hypothetical protein	53	57	43	30	57	72		29.8939	38.6416	37.8408	35.4588	4.83591	31.6977	49.7426	44.466	41.9688	9.27804	1.18359	0.833075	0
	sll0199	petE	plastocyanin	2442	1859	1772	1595	2458	2735		2082.33	1905.27	2357.5	2115.04	227.883	2547.79	3242.89	2553.59	2781.42	399.655	1.31507	0.780178	0
	sll0200	ISY100s	putative transposase [ISY100s: 2524547 - 2525492]	7	6	1	5	3	4		6.3172	6.50806	1.40803	4.74443	2.89098	8.45271	4.18885	3.95254	5.53136	2.53272	1.16586	N.D.	0
	sll0201	ISY100s	putative transposase [ISY100s: 2524547 - 2525492]	0	0	0	0	0	0		0	0	0	0	0	0	0	0	0	0	N.D.	N.D.	0
	sll0202	gidA	glucose inhibited division protein	535	421	252	158	183	379		91.0971	86.1602	66.9478	81.4017	12.7585	50.3973	48.2113	70.6609	56.4231	12.3786	0.693145	0.000261559	1
	sll0204	gidA	glucose inhibited division protein	427	368	244	177	265	448		101.186	104.813	90.2124	98.7369	7.60189	78.5713	97.1593	116.241	97.3238	18.8353	0.985688	0.121156	0
	sll0205		hypothetical protein	94	68	35	57	55	79		80.7914	70.2457	46.9343	65.9905	17.325	91.7723	73.1386	74.3453	79.7521	10.4273	1.20854	0.793822	0
	sll0207	rfbA	glucose-1-phosphate thymidylyltransferase	228	192	162	139	135	271		62.6681	63.4288	69.4723	65.1897	3.72823	71.5691	57.4106	81.5587	70.1795	12.1339	1.07654	0.263462	0
	sll0208	sll0208	hypothetical protein	2170	1928	1397	1120	1267	2820		1012.93	1081.68	1017.42	1037.35	38.4641	979.348	915.047	1441.31	1111.9	287.083	1.07187	0.417943	0
	sll0209	sll0209	hypothetical protein	457	416	397	306	324	616		145.134	158.789	196.711	166.878	26.723	182.043	159.201	214.202	185.149	27.6318	1.10948	0.442766	0
	sll0210		bacitracin resistance protein	134	142	99	121	114	179		44.3777	56.5226	51.1541	50.6848	6.08602	75.0662	58.4133	64.9086	66.1294	8.39332	1.30472	0.805855	0
	sll0216		hypothetical protein	80	58	32	62	71	112		41.0597	35.7789	25.6248	34.1545	7.84463	59.6096	56.3807	62.9409	59.6437	3.2802	1.74629	0.0596641	0
	sll0217	flv4, flv, flv3, sll0217, dfa2	flavoprotein	2967	4052	628	612	592	4947		554.941	910.904	183.263	549.702	363.849	214.427	171.316	1013.12	466.287	474.06	0.848254	0.344944	0
	sll0218	sll0218	hypothetical protein	374	549	9	18	15	750		234.117	413.055	8.79	218.654	202.576	21.1073	14.5278	514.058	183.231	286.523	0.837995	0.570565	0
	sll0219	flv2, sll0218, flv, sll0219, dfa4	flavoprotein	1994	3062	107	114	112	2898		362.924	669.838	30.385	354.382	319.812	38.8682	31.5396	577.535	215.981	313.137	0.609457	0.266266	0
	sll0220	glmS	L-glutamine:D-fructose-6-P amidotransferase	746	646	451	514	573	1103		127.829	133.045	120.574	127.149	6.26323	164.988	151.912	206.945	174.615	28.7519	1.37331	0.612447	0
	sll0221	bcp, prxQ, prxQ-B2	bacterioferritin comigratory protein	91	80	59	70	120	149		53.2694	56.2859	53.8856	54.4803	1.59378	76.7597	108.684	95.5018	93.6484	16.0425	1.71894	0.0358826	0
	sll0222	phoA	putative purple acid phosphatase	410	425	397	321	345	484		135.783	169.17	205.133	170.028	34.6831	199.143	176.777	175.507	183.809	13.2946	1.08105	0.343058	0
	sll0223	ndhB	NADH dehydrogenase subunit 2	7785	7793	2376	1846	2195	6526		1615.09	1943.19	769.075	1442.45	605.797	717.411	704.561	1482.43	968.134	445.438	0.671172	0.020039	0
	sll0224		amino-acid ABC transporter binding protein	489	487	387	268	360	532		177.111	212.002	218.692	202.601	22.3274	181.832	201.737	210.978	198.183	14.8946	0.978189	0.102332	0
	sll0225		unknown protein	87	79	69	61	105	131		18.3658	20.0443	22.7261	20.3787	2.19929	24.1223	34.2947	30.2797	29.5656	5.12362	1.4508	0.327852	0
	sll0226	ycf4	photosystem I assembly related protein	507	368	382	299	384	498		290.505	253.436	341.503	295.148	44.2167	320.935	340.427	312.439	324.6	14.3498	1.09979	0.390561	0
	sll0227	ppiB, cdv1	peptidyl-prolyl cis-trans isomerase B, periplasmic protein	611	472	447	385	528	667		267.887	248.729	305.776	274.131	29.0313	316.207	358.172	320.203	331.527	23.1614	1.20938	0.833282	0
	sll0228	bcp, speB1	arginase	214	137	183	218	293	340		75.489	58.085	100.718	78.0972	21.4357	144.054	159.913	131.322	145.096	14.324	1.8579	0.00986532	0
	sll0230		hypothetical protein	119	119	122	98	107	137		126.344	151.855	202.093	160.097	38.5415	194.909	175.767	159.264	176.647	17.839	1.10337	0.422151	0
	sll0236		unknown protein	201	189	141	131	124	273		38.9397	44.008	42.6187	41.8554	2.61894	47.5408	37.1676	57.9092	47.5392	10.3708	1.1358	0.491622	0
	sll0237		unknown protein	93	55	51	84	51	63		29.2774	20.8107	25.0498	25.046	4.23337	49.5368	24.8408	21.716	32.0312	15.2406	1.2789	1	0
	sll0238		unknown protein	84	59	48	73	52	87		17.0033	14.3542	15.1593	15.5056	1.35807	27.6806	16.2856	19.2825	21.0829	5.90702	1.35969	0.724359	0
	sll0240		ABC transporter ATP-binding protein	30	30	27	17	32	32		14.8349	17.8303	20.8311	17.8321	2.99809	15.7475	24.4828	17.3262	19.1855	4.65499	1.0759	0.551261	0
	sll0241		unknown protein	256	255	77	138	101	155		81.3006	97.3346	38.153	72.2627	30.6085	82.0979	49.6274	53.8982	61.8745	17.6436	0.856243	0.0620558	0
	sll0242		unknown protein	362	357	116	488	388	597		42.1535	49.9651	21.075	37.7312	14.9441	106.45	69.9042	76.1182	84.1573	19.5541	2.23044	0.00665643	0
	sll0243		unknown protein	148	150	65	158	111	200		38.4356	46.8206	26.3372	37.1978	10.2976	76.8649	44.6007	56.871	59.4455	16.2855	1.59809	0.198726	0
	sll0244	galE, galD	UDP-glucose 4-epimerase	206	181	87	107	101	170		65.8075	69.4961	43.3623	59.5553	14.1443	64.0311	49.9202	59.4629	57.8048	7.20012	0.970606	0.0889964	0
	sll0245		probable GTP binding protein	248	193	241	160	233	344		73.7833	69.014	111.869	84.8887	23.4867	89.1714	107.253	112.061	102.828	12.0691	1.21133	0.881405	0
	sll0247	isiA, psbC, sll0247	iron-stress chlorophyll-binding protein, homologous to psbC (CP43)	183	152	93	1508	1739	1568		57.7783	57.6808	45.8122	53.7571	6.88064	891.896	849.494	542.062	761.151	190.917	14.1591	2.84338e-28	1
	sll0248	isiB, fla	flavodoxin	9	8	6	126	137	117		5.69973	6.08941	5.92854	5.90589	0.195825	149.479	134.239	81.131	121.617	35.88	20.5924	4.05776e-29	1
	sll0249		hypothetical protein	8	8	18	116	140	144		3.43793	4.1321	12.0688	6.54628	4.79523	93.3823	93.0855	67.7578	84.7419	14.7094	12.945	2.04356e-24	1
	sll0250	dfp	pantothenate metabolism flavoprotein	200	152	175	248	283	411		53.7444	49.0931	73.3712	58.7362	12.8859	124.84	117.662	120.93	121.144	3.5938	2.06251	0.000371354	1
	sll0252		unknown protein	694	687	375	392	532	850		175.19	208.44	147.695	177.109	30.4177	185.368	207.783	234.941	209.364	24.824	1.18212	0.73863	0
	sll0253		hypothetical protein	545	551	147	278	270	273		327.893	398.438	137.987	288.106	134.707	313.314	251.331	179.84	248.162	66.7931	0.861356	0.0966207	0
	sll0254	CrtL(diox), crtL, crtU, cruE	probable phytoene dehydrogenase Rieske iron-sulfur component	834	645	408	418	447	776		138.737	128.962	105.894	124.531	16.8639	130.257	115.049	141.344	128.883	13.2015	1.03495	0.263638	0
	sll0257		hypothetical protein	20	20	21	28	27	44		13.7082	16.4761	22.4572	17.5472	4.47173	35.9508	28.6326	33.0212	32.5349	3.68322	1.85414	0.0784096	0
	sll0258	psbV, petK, psbK	cytochrome c550	1888	1489	1516	1085	1324	1115		1269.94	1203.79	1590.98	1354.91	207.109	1367.13	1377.9	821.195	1188.74	318.351	0.877361	0.0830052	0
	sll0260		hypothetical protein	319	266	200	126	179	346		76.94	77.1111	75.2621	76.4377	1.02173	56.9287	66.7977	91.3749	71.7004	17.7387	0.938024	0.056475	0
	sll0261		hypothetical protein	125	53	60	62	70	98		23.7906	12.124	17.8169	17.9105	5.83388	22.1048	20.613	20.4226	21.0468	0.921196	1.17511	0.716595	0
	sll0262	desD, des6	acyl-lipid desaturase (delta 6)	469	381	523	439	448	614		141.084	137.754	245.466	174.768	61.249	247.383	208.512	202.238	219.377	24.4552	1.25525	0.972839	0
	sll0263		unknown protein	105	79	117	90	81	96		47.379	42.8447	82.3697	57.5311	21.6299	76.0744	56.5495	47.4304	60.0181	14.6336	1.04323	0.341386	0
	sll0264		probable dioxygenase Rieske iron-sulfur component	201	133	65	84	76	148		59.9649	47.6899	30.2552	45.97	14.9294	46.944	35.0802	48.3451	43.4564	7.28778	0.945321	0.10646	0
	sll0265		unknown protein	51	38	22	28	30	37		18.2882	16.3779	12.3086	15.6582	3.05408	18.8087	16.6444	14.5275	16.6602	2.14061	1.06399	0.411126	0
	sll0266		unknown protein	147	84	81	103	62	114		38.5456	26.4735	33.1381	32.7191	6.04699	50.5934	25.1534	32.7304	36.1591	13.062	1.10514	0.450794	0
	sll0267		unknown protein	927	854	471	1001	901	1631		65.4429	72.4626	51.8786	63.2614	10.464	132.378	98.4134	126.074	118.955	18.0668	1.88038	0.0345325	0
	sll0268		hypothetical protein	276	322	231	209	214	329		219.775	308.176	286.989	271.647	46.1543	311.756	263.651	286.849	287.419	24.0574	1.05806	0.233577	0
	sll0269		hypothetical protein	82	52	56	44	52	64		64.3491	49.0462	68.5649	60.6534	10.2707	64.6816	63.1363	54.9918	60.9366	5.20596	1.00467	0.201736	0
	sll0270	priA	primosomal protein N'	206	201	181	177	200	300		26.8134	31.4452	36.7577	31.6721	4.97601	43.1576	40.2774	42.7558	42.0636	1.55988	1.3281	0.653783	0
	sll0271	nusB	N utilization substance protein B homolog	98	69	74	75	88	146		38.4525	32.5403	45.3018	38.7649	6.38647	55.1264	53.423	62.725	57.0915	4.95259	1.47276	0.265682	0
	sll0272		hypothetical protein	456	361	352	232	299	539		347.764	330.903	418.839	365.835	46.6703	331.441	352.807	450.088	378.112	63.2417	1.03356	0.211942	0
	sll0273	nhaS2, nhaP2	Na+/H+ antiporter	400	351	289	217	247	536		80.0702	84.4484	90.2596	84.926	5.11146	81.371	76.4988	117.48	91.7833	22.3871	1.08074	0.344665	0
	sll0274	rfrC	hypothetical protein	137	103	89	102	119	189		75.3117	68.0538	76.3337	73.2331	4.51438	105.037	101.213	113.761	106.67	6.43149	1.45658	0.265609	0
	sll0280		unknown protein	49	38	39	54	61	98		14.4197	13.4406	17.9064	15.2556	2.34735	29.7682	27.7739	31.5773	29.7065	1.90247	1.94725	0.00826569	0
	sll0281		unknown protein	57	40	20	47	38	52		15.7872	13.3157	8.64263	12.5819	3.6284	24.3853	16.284	15.7697	18.813	4.8326	1.49525	0.505051	0
	sll0282		unknown protein	22	47	28	26	36	52		7.2859	18.7082	14.4678	13.4873	5.77393	16.1299	18.4463	18.8561	17.8108	1.47002	1.32056	0.839761	0
	sll0283		hypothetical protein	136	123	49	59	58	59		35.6613	38.7647	20.0465	31.4908	10.0318	28.9807	23.5306	16.9394	23.1502	6.02964	0.735142	0.00698282	0
	sll0284		hypothetical protein	128	111	70	122	119	198		23.8996	24.9102	20.3921	23.0673	2.37121	42.6716	34.3774	40.4794	39.1762	4.29792	1.69834	0.0338664	0
	sll0286	ycf52, cSNAT	hypothetical protein YCF52	48	42	31	53	49	81		30.2218	31.7835	30.4527	30.8194	0.842952	62.5107	47.7334	55.8411	55.3617	7.40032	1.79633	0.046268	0
	sll0288	minC	septum site-determining protein MinC	72	66	64	45	68	94		31.4405	34.6397	43.6035	36.5612	6.30506	36.8102	45.9422	44.9442	42.5655	5.00919	1.16423	0.709975	0
	sll0289	minD	septum site-determining protein MinD	410	348	335	277	281	581		166.296	169.648	211.995	182.646	25.4721	210.463	176.34	258.025	214.943	41.0266	1.17682	0.690811	0
	sll0290	ppk	polyphosphate kinase	466	397	266	307	305	527		69.2255	70.8834	61.6519	67.2536	4.92152	85.4315	70.1014	85.7196	80.4175	8.93513	1.19573	0.724279	0
	sll0293		unknown protein	195	174	128	137	134	234		123.494	132.445	126.476	127.471	4.55763	162.529	131.3	162.262	152.03	17.9538	1.19266	0.692275	0
	sll0294		hypothetical protein	206	190	143	176	197	337		55.6328	61.6724	60.2538	59.1863	3.15813	89.038	82.3145	99.6512	90.3346	8.74076	1.52627	0.135542	0
	sll0295		hypothetical protein	190	139	147	200	220	232		76.4908	67.258	92.3332	78.694	12.6819	150.829	137.033	102.266	130.043	25.0246	1.65251	0.0589013	0
	sll0296		hypothetical protein	175	149	105	160	152	365		101.345	103.711	94.8725	99.9764	4.5757	173.574	136.194	231.445	180.404	47.9918	1.80447	0.0173745	0
	sll0297		hypothetical protein	311	284	188	176	287	384		171.835	188.601	162.067	174.168	13.4199	182.164	245.347	232.312	219.941	33.3584	1.26281	0.958642	0
	sll0298		hypothetical protein	443	356	278	259	345	446		227.368	219.608	222.615	223.197	3.91235	249.014	273.963	250.639	257.872	13.9584	1.15536	0.560296	0
	sll0300	ribC	riboflavin synthase alpha chain	56	45	46	46	46	52		26.7159	25.8029	34.2393	28.9194	4.62975	41.1092	33.9537	27.1628	34.0752	6.974	1.17828	0.764083	0
	sll0301	rfrN	hypothetical protein	151	116	112	102	103	144		96.1914	88.8159	111.317	98.7748	11.4709	121.719	101.518	100.441	107.893	11.9861	1.09231	0.314746	0
	sll0306	rpoD, sigB, sigB2, sll0306	RNA polymerase group 2 sigma factor	1039	970	711	1433	1781	2338		325.198	364.903	347.205	345.769	19.8915	840.189	862.467	801.245	834.634	30.9867	2.41385	0.000301157	1
	sll0309		unknown protein	47	27	33	60	50	69		21.8449	15.0831	23.9304	20.2861	4.62508	52.2399	35.9558	35.1148	41.1035	9.65358	2.02619	0.0194113	0
	sll0310	rimI	hypothetical protein	26	39	16	35	43	81		9.29263	16.7534	8.92216	11.6561	4.41832	23.4332	23.7783	31.6986	26.3034	4.67556	2.25662	0.00974508	0
	sll0312	appB	probable oligopeptides ABC transporter permease protein	113	122	88	98	105	229		36.2051	46.9813	43.9905	42.3923	5.56301	58.8188	52.0508	80.337	63.7356	14.7702	1.50347	0.234556	0
	sll0314		periplasmic protein, function unknown	396	355	179	299	356	524		136.142	146.69	96.0141	126.282	26.738	192.561	189.363	197.25	193.058	3.96733	1.52878	0.220653	0
	sll0315	IS4Sa, ISY203i2, IS4S	putative transposase [ISY203i: 2443391 - 2443924, join 2444874 - 2445513]	14	12	1	35	15	23		6.64969	6.85059	0.741067	4.74711	3.47079	31.1416	11.0233	11.9616	18.0422	11.3541	3.80066	0.00625478	0
	sll0317	ISY203i1, IS4Sa, IS4S	putative transposase [ISY203i: 2443391 - 2443924, join 2444874 - 2445513]	1	1	1	4	3	4		0.814247	0.978656	1.2704	1.0211	0.23102	6.1012	3.77941	3.5662	4.48227	1.40608	4.38964	N.D.	0
	sll0318		hypothetical protein	212	159	116	152	187	260		107.786	97.1626	92.0176	98.9889	8.0415	144.767	147.101	144.741	145.537	1.35524	1.47023	0.237493	0
	sll0319		periplasmic protein, function unknown	482	451	395	344	551	784		175.162	196.989	223.962	198.704	24.4452	234.18	309.806	311.959	285.315	44.2973	1.43588	0.383116	0
	sll0320	rnd	probable ribonuclease D	330	196	206	168	208	343		163.933	117.026	159.663	146.874	25.9371	156.336	159.868	186.567	167.59	16.5287	1.14105	0.517241	0
	sll0321		unknown protein	162	163	96	185	180	373		35.1579	42.5176	32.506	36.7271	5.18701	75.2105	60.4403	88.635	74.7619	14.1027	2.0356	0.00109306	1
	sll0322	hypF	putative hydrogenase expression/formation protein HypF	98	52	48	90	98	130		13.8189	8.813	10.5602	11.064	2.54069	23.7732	21.3806	20.0715	21.7418	1.87713	1.96509	0.00619167	0
	sll0325		hypothetical protein	191	150	143	230	217	361		41.6184	39.2841	48.6152	43.1725	4.85585	93.8812	73.1574	86.1287	84.3891	10.4709	1.95469	0.000931233	1
	sll0327		unknown protein	255	148	113	929	1258	1276		197.251	137.599	136.378	157.076	34.7983	1346.15	1505.59	1080.74	1310.83	214.62	8.34518	1.45678e-20	1
	sll0328		unknown protein	66	56	35	577	449	488		51.0533	52.0645	42.2408	48.4529	5.40348	836.094	537.369	413.322	595.595	217.317	12.2923	8.01712e-30	1
	sll0329	gnd	6-phosphogluconate dehydrogenase	2087	1630	1002	2292	1829	2646		467.933	439.26	350.52	419.238	61.2135	962.664	634.485	649.591	748.913	185.267	1.78637	0.0826905	0
	sll0330	fabG, sll0330	sepiapterine reductase	71	54	40	150	194	190		29.5728	27.0335	25.9944	27.5336	1.8409	117.037	125.021	86.6517	109.57	20.2453	3.97951	6.39972e-13	1
	sll0335		hypothetical protein	188	109	106	105	76	117		42.2395	29.4348	37.1579	36.2774	6.44761	44.1926	26.4193	28.783	33.1316	9.6517	0.913285	0.0482148	0
	sll0336	accD, ycf11, zfpA, zfp	acetyl-CoA carboxylase beta subunit	560	426	391	326	368	523		185.459	169.568	202.033	185.687	16.2336	202.245	188.562	189.649	193.485	7.60518	1.042	0.205336	0
	sll0337	phoR, hik7, sphS, sll0337	phosphate sensor, two-component sensor histidine kinase	109	137	92	134	112	195		30.74	46.4377	40.4808	39.2195	7.92453	70.7914	48.8699	60.2144	59.9586	10.963	1.5288	0.196413	0
	sll0350		hypothetical protein	639	521	434	413	415	781		86.0702	84.3458	91.2066	87.2075	3.56902	104.208	86.4862	115.184	101.959	14.4804	1.16916	0.65711	0
	sll0354		hypothetical protein	100	67	57	138	201	281		69.8677	56.2632	62.1349	62.7553	6.82341	180.615	217.28	214.967	204.287	20.5331	3.2553	2.60893e-11	1
	sll0355		hypothetical protein	63	59	67	113	135	275		20.612	23.2009	34.201	26.0047	7.21534	69.256	68.3377	98.5149	78.7029	17.1638	3.02649	1.24632e-07	1
	sll0356	trpF	N-(5'-phosphoribosyl)anthranilate isomerase	39	26	24	79	57	80		19.2854	15.4529	18.5165	17.7516	2.0275	73.1796	43.6099	43.3155	53.3683	17.1577	3.00639	2.85954e-05	1
	sll0359	cyAbrB, cyabrB1	hypothetical protein	1657	1171	1205	1860	1950	3064		1391.04	1181.54	1578.3	1383.63	198.484	2925.03	2532.79	2816.41	2758.08	202.521	1.99337	0.0118738	0
	sll0360		hypothetical protein	128	95	75	132	150	272		49.8624	44.4795	45.5836	46.6419	2.84318	96.3244	90.4068	116.017	100.916	13.4083	2.16364	6.93657e-05	1
	sll0361		hypothetical protein	24	32	21	45	43	67		16.5546	26.5297	22.6002	21.8948	5.02479	58.146	45.8906	50.6025	51.5464	6.182	2.35427	0.00173538	0
	sll0362	alaS, lovB	alanyl-tRNA synthetase	357	316	300	241	287	430		44.0333	46.8462	57.7324	49.5373	7.23515	55.6839	54.7699	58.0726	56.1755	1.70531	1.134	0.492335	0
	sll0364		hypothetical protein	18	15	18	14	20	34		13.9236	13.9458	21.7239	16.5311	4.49707	20.2865	23.9363	28.797	24.3399	4.26961	1.47237	0.530651	0
	sll0368	pyrR	uracil phosphoribosyltransferase	189	124	113	85	106	130		114.345	90.1675	106.664	103.725	12.3536	96.3325	99.2219	86.1167	93.8904	6.88547	0.905181	0.0200186	0
	sll0369		unknown protein	23	18	22	8	26	30		17.4181	16.3839	25.9944	19.9321	5.27546	11.3491	30.4644	24.8761	22.2298	9.82855	1.11528	0.766951	0
	sll0370	carB, pyrA	carbamoyl-phosphate synthase, pyrimidine-specific, large chain	1668	1425	1057	866	902	1459		163.324	167.703	161.478	164.168	3.19753	158.844	136.649	156.422	150.638	12.1754	0.917584	0.0790076	0
	sll0371		unknown protein	25	33	24	27	31	39		5.18654	8.22858	7.76843	7.06118	1.63971	10.493	9.95052	8.85913	9.76756	0.832167	1.38327	0.669805	0
	sll0372		hypothetical protein	188	160	174	75	108	125		102.309	104.652	147.737	118.233	25.5783	76.4567	90.9338	74.4825	80.6243	8.98269	0.681913	3.74373e-05	1
	sll0373	proA	gamma-glutamyl phosphate reductase	331	342	247	162	180	284		82.5936	102.569	96.1612	93.7747	10.1995	75.7238	69.4924	77.5936	74.2699	4.24175	0.792004	0.00066212	1
	sll0374	livG, urtE, braG, livF, livFH	urea transport system ATP-binding protein	370	324	246	244	217	516		160.276	168.689	166.26	165.075	4.32958	197.996	145.437	244.741	196.058	49.6805	1.18769	0.722546	0
	sll0375		unknown protein	474	408	310	209	242	424		366.656	379.327	374.133	373.372	6.36988	302.848	289.629	359.116	317.198	36.8991	0.849549	0.00577111	0
	sll0376		unknown protein	86	64	24	57	56	63		91.3075	81.6698	39.7561	70.9111	27.408	113.366	91.9904	73.2382	92.8648	20.0781	1.30959	0.936291	0
	sll0377	mfd	transcription-repair coupling factor	331	301	239	334	402	583		30.8217	33.6875	34.7225	33.0772	2.02074	58.2605	57.9163	59.441	58.5392	0.799644	1.76978	0.0129607	0
	sll0378	cobA, cysG	uroporphyrin-III C-methyltransferase	35	11	16	69	46	43		14.3573	5.42338	10.2402	10.007	4.47151	53.0215	29.195	19.3135	33.8434	17.3281	3.38198	0.00106838	1
	sll0379	lpxA	acyl-[acyl-carrier-protein]--UDP-N-acetylglucosamine o-acyltransferase	213	208	198	177	200	281		77.9284	91.4646	113.023	94.1386	17.6993	121.308	113.212	112.567	115.696	4.8709	1.22899	0.916699	0
	sll0380	rfbW	probable glycosyltransferase	144	125	105	103	67	127		42.6078	44.454	48.4731	45.1783	2.99898	57.0904	30.6724	41.1452	42.9694	13.3031	0.951106	0.074699	0
	sll0381		hypothetical protein	812	545	413	809	933	1883		298.086	240.467	236.549	258.367	34.4533	556.331	529.925	756.877	614.378	124.112	2.37792	0.00076079	1
	sll0382		hypothetical protein	312	242	133	297	348	650		190.893	177.961	126.961	165.271	33.8019	340.401	329.428	435.449	368.426	58.3023	2.22922	0.000479914	1
	sll0383	cbiM	cobalamin biosynthesis protein M	98	60	72	137	178	286		49.3623	36.3241	56.5831	47.4232	10.2678	129.267	138.719	157.734	141.907	14.4984	2.99235	3.9879e-09	1
	sll0384	cbiQ	unknown protein	126	98	75	133	153	316		52.8882	49.4411	49.1173	50.4822	2.08996	104.578	99.3634	145.233	116.391	25.1131	2.30559	2.44389e-05	1
	sll0385	cbiO	ATP-binding protein of ABC transporter	77	60	70	118	117	218		29.2586	27.4024	41.4998	32.7203	7.65973	83.9932	68.7853	90.7003	81.1596	11.2289	2.48041	5.25518e-06	1
	sll0394		unknown protein	130	122	83	118	116	154		67.3605	75.9793	67.1003	70.1467	5.05285	114.536	92.9964	87.3718	98.3015	14.3382	1.40137	0.466409	0
	sll0395	sll0395	phosphoglycerate mutase	178	158	115	130	193	263		90.5	96.5515	91.2244	92.7586	3.30465	123.814	151.821	146.411	140.682	14.8563	1.51665	0.154872	0
	sll0396	rre28, slr0396	two-component response regulator OmpR subfamily	183	134	122	147	174	231		88.0799	77.5182	91.6157	85.7379	7.33472	132.538	129.575	121.738	127.951	5.58043	1.49234	0.18098	0
	sll0397		hypothetical protein	94	71	71	78	68	98		46.696	42.392	55.0294	48.0391	6.42487	72.5847	52.2645	53.3048	59.3847	11.4434	1.23617	0.912856	0
	sll0398	dgt	deoxyguanosinetriphosphate triphosphohydrolase	114	99	72	104	106	105		27.9946	29.2199	27.5859	28.2668	0.850323	47.8412	40.2737	28.2324	38.7824	9.88909	1.37201	0.623847	0
	sll0400		hypothetical protein	89	82	63	76	73	109		58.4136	64.6862	64.5133	62.5377	3.5726	93.4408	74.1299	78.3321	81.9676	10.1558	1.31069	0.819246	0
	sll0401	gltA, gluT	citrate synthase	747	602	428	451	615	771		204.801	198.372	183.079	195.417	11.1581	231.626	260.875	231.448	241.316	16.9386	1.23488	0.928101	0
	sll0402	aat, aspC	aspartate aminotransferase	470	361	277	295	323	470		130.509	120.483	120.007	123.666	5.93086	153.449	138.769	142.899	145.039	7.57037	1.17283	0.621111	0
	sll0403		unknown protein	20	14	6	26	15	14		15.361	12.9238	7.18993	11.8249	4.1949	37.4077	17.8249	11.7735	22.3354	13.3991	1.88884	0.291248	0
	sll0404	glcD, glcD1	glycolate oxidase subunit GlcD	537	454	326	374	481	821		117.96	119.864	111.728	116.518	4.25557	153.898	163.476	197.466	171.613	22.896	1.47285	0.295567	0
	sll0405		unknown protein	248	243	202	199	222	309		102.508	120.722	130.269	117.833	14.1043	154.084	141.973	139.847	145.302	7.68004	1.23311	0.913469	0
	sll0406		unknown protein	110	90	73	103	104	168		73.5336	72.3118	76.1378	73.9944	1.9542	128.982	107.565	122.968	119.838	11.0459	1.61956	0.0625111	0
	sll0408		peptidyl-prolyl cis-trans isomerase	1115	887	950	625	766	1055		299.625	286.484	398.301	328.136	61.1183	314.617	318.477	310.416	314.503	4.03169	0.958453	0.139459	0
	sll0409	menC	similar to O-succinylbenzoate-CoA synthase	47	35	42	50	31	67		15.8563	14.192	22.1074	17.3852	4.17329	31.5989	16.1812	24.7495	24.1766	7.7248	1.39064	0.668175	0
	sll0410		hypothetical protein	72	53	46	37	60	65		46.69	41.3086	46.5408	44.8465	3.06477	44.9461	60.199	46.1524	50.4325	8.47953	1.12456	0.547639	0
	sll0412		hypothetical protein	88	77	79	83	118	119		22.6904	23.8629	31.7812	26.1115	4.945	40.09	47.0747	33.5966	40.2537	6.74056	1.54161	0.168645	0
	sll0413		hypothetical protein	261	182	207	152	173	299		135.889	113.891	168.151	139.31	27.2913	148.247	139.36	170.453	152.687	16.015	1.09602	0.361283	0
	sll0414	rfrI	hypothetical protein	324	278	234	239	231	343		122.256	126.079	137.761	128.699	8.0775	168.936	134.86	141.713	148.503	18.0242	1.15388	0.527523	0
	sll0415		ATP-binding protein of ABC transporter	268	181	182	197	242	326		81.755	66.3639	86.6235	78.2475	10.5754	112.576	114.22	108.89	111.895	2.72957	1.43002	0.33108	0
	sll0416	groEL2, cpn60-2, groEL-2, cpn60, groEL, csp60	60 kDa chaperonin 2, GroEL2, molecular chaperone	1983	1590	2915	5017	5983	6522		388.334	374.243	890.648	551.075	294.163	1840.46	1812.79	1398.47	1683.91	247.584	3.05568	0.000160553	1
	sll0418		2-methyl-6-phytylbenzoquinone methyltransferase	276	259	199	194	207	338		93.6972	105.679	105.403	101.593	6.83972	123.372	108.726	125.639	119.246	9.18037	1.17376	0.62443	0
	sll0419		unknown protein	27	30	25	18	31	27		18.8643	25.1925	27.2522	23.7696	4.37122	23.5585	33.5108	20.6552	25.9082	6.7422	1.08997	0.620016	0
	sll0420	ureB	urease beta subunit	121	60	57	71	95	83		123.62	73.6762	90.8577	96.0512	25.3736	135.881	150.166	92.8473	126.298	29.8369	1.31491	0.858146	0
	sll0421	purB	adenylosuccinate lyase	627	580	596	391	505	790		157.178	174.753	233.107	188.346	39.7476	183.612	195.867	216.84	198.773	16.8039	1.05536	0.345389	0
	sll0422	sll0422	asparaginase	104	85	121	138	148	189		34.1293	33.5264	61.9532	43.203	16.241	84.8344	75.1454	67.9117	75.9639	8.49099	1.7583	0.0381002	0
	sll0423		hypothetical protein	88	107	59	48	50	124		61.0894	89.2772	63.9028	71.4232	15.5259	62.42	53.7032	94.2528	70.1253	21.3447	0.981829	0.200668	0
	sll0424		hypothetical protein	83	89	69	84	82	128		16.8009	21.653	21.7915	20.0818	2.8422	31.8517	25.6812	28.3696	28.6342	3.09376	1.42588	0.382412	0
	sll0426		unknown protein	159	151	93	177	188	274		142.305	162.433	129.864	144.867	16.4346	296.753	260.332	268.511	275.199	19.1093	1.89966	0.00222146	0
	sll0427	psbO	photosystem II manganese-stabilizing polypeptide	5381	4573	4874	2630	3691	3334		2119.04	2164.46	2994.65	2426.05	492.944	1940.13	2248.88	1437.57	1875.53	409.492	0.773079	0.0174862	0
	sll0428		unknown protein	21	25	32	9	19	22		6.47918	9.27074	15.4041	10.3847	4.56553	5.20167	9.06987	7.43212	7.23455	1.94166	0.696657	0.048235	0
	sll0430	htpG	HtpG, heat shock protein 90, molecular chaperone	624	539	536	1658	2423	3860		102.543	106.46	137.427	115.477	19.1102	510.395	616.06	694.543	606.999	92.4077	5.25647	2.997e-13	1
	sll0431	ISY100h	putative transposase [ISY100h: 3512289 - 3513235]	10	5	6	6	4	4		3.82667	2.29967	3.58226	3.2362	0.820217	4.30102	2.36825	1.67599	2.78175	1.36049	0.859574	0.379194	0
	sll0436		hypothetical protein	24	22	19	16	6	45		17.0992	18.8391	21.1204	19.0196	2.01668	21.3542	6.61397	35.1048	21.0243	14.2483	1.1054	0.758255	0
	sll0441		unknown protein	138	150	91	315	326	423		32.418	42.3518	33.3529	36.0409	5.48536	138.617	118.487	108.802	121.969	15.2094	3.38418	6.23099e-12	1
	sll0442		hypothetical protein	27	42	15	51	30	43		26.1068	48.8105	22.629	32.5154	14.2186	92.376	44.8805	45.5247	60.9271	27.2375	1.87379	0.168004	0
	sll0443		unknown protein	320	281	205	728	807	1621		73.7327	77.8198	73.6968	75.0831	2.37011	314.225	287.694	408.961	336.96	63.7504	4.48783	2.70963e-12	1
	sll0444		unknown protein	186	120	78	351	490	452		119.898	92.9723	78.4473	97.1058	21.0322	423.843	488.699	319.026	410.523	85.6172	4.22758	1.34722e-12	1
	sll0445		unknown protein	592	436	319	1257	1350	1519		129.255	114.416	108.668	117.446	10.6229	514.115	456.044	363.139	444.433	76.1549	3.78414	5.14558e-09	1
	sll0446		unknown protein	878	700	458	1961	1624	2221		88.6141	84.9141	72.1204	81.8829	8.65456	370.753	253.595	245.44	289.93	70.114	3.54078	1.73374e-07	1
	sll0447		unknown protein	42	47	31	188	132	79		18.795	25.2792	21.6441	21.9061	3.25006	157.598	91.3931	38.7087	95.8998	59.5724	4.37777	4.46617e-06	1
	sll0448		unknown protein	28	24	15	119	94	99		7.54293	7.77082	6.3046	7.20612	0.789004	60.0521	39.1793	29.2016	42.811	15.7426	5.94092	1.91933e-12	1
	sll0449		unknown protein	30	16	22	63	37	67		8.71005	5.58332	9.96567	8.08635	2.25677	34.2641	16.6206	21.2992	24.0613	9.14027	2.97555	0.000320635	1
	sll0450	norB, norZ	cytochrome b subunit of nitric oxide reductase	813	903	151	340	175	212		119.462	159.478	34.618	104.52	63.7573	93.5876	39.7855	34.1087	55.8273	32.8244	0.534132	0.00685581	0
	sll0451		hypothetical protein	45	28	6	21	28	24		31.4405	23.513	6.54052	20.498	12.7208	27.4849	30.2678	18.3602	25.371	6.22894	1.23773	0.931073	0
	sll0454	pheS	phenylalanyl-tRNA synthetase alpha chain	240	226	178	183	243	314		78.2855	88.6037	90.5888	85.826	6.60528	111.82	122.637	112.147	115.535	6.15308	1.34615	0.582619	0
	sll0455	thrA, hom	homoserine dehydrogenase	358	273	225	171	245	296		89.3308	81.8756	87.5962	86.2675	3.90117	79.9307	94.5869	80.8722	85.1299	8.20352	0.986813	0.0802716	0
	sll0456		hypothetical protein	135	124	128	151	216	210		43.7719	48.3233	64.7524	52.2825	11.0364	91.7144	108.358	74.5538	91.5422	16.9029	1.75091	0.0258725	0
	sll0459	uvrB	excinuclease ABC subunit B	182	154	151	175	208	278		29.4174	29.9176	38.0798	32.4716	4.86326	52.9871	52.0167	49.2002	51.4014	1.96702	1.58296	0.0732842	0
	sll0461	proA	gamma-glutamyl phosphate reductase	847	711	466	343	342	641		217.876	219.821	187.024	208.24	18.3998	165.28	136.113	180.54	160.644	22.5734	0.771436	0.0040971	0
	sll0462		hypothetical protein	264	211	168	164	161	278		77.9015	74.8338	77.3456	76.6937	1.63447	90.6536	73.5046	89.8206	84.6596	9.66947	1.10387	0.324708	0
	sll0467	queA	S-adenosylmethionine:tRNA ribosyltransferase-isomerase	85	51	64	91	104	141		25.0819	18.0878	29.465	24.2116	5.73832	50.3017	47.4812	45.5565	47.7798	2.38665	1.97343	0.00289532	0
	sll0469	prsA, prs	ribose-phosphate pyrophosphokinase	1402	1177	1110	719	999	1248		454.579	458.682	561.525	491.595	60.5956	436.706	501.157	443.063	460.309	35.5181	0.936357	0.112891	0
	sll0470		hypothetical protein	427	314	309	430	541	726		247.283	218.559	279.196	248.346	30.3323	466.481	484.742	460.354	470.526	12.6869	1.89464	0.00536714	0
	sll0471		hypothetical protein	98	86	63	83	117	205		15.4933	16.3414	15.5397	15.7915	0.47683	24.5807	28.6187	35.4863	29.5619	5.51362	1.87202	0.00637427	0
	sll0473		unknown protein	56	47	30	44	44	71		18.3773	18.5381	15.3603	17.4252	1.79009	27.0487	22.3405	25.5118	24.967	2.40089	1.43281	0.493449	0
	sll0474	hik28	two-component hybrid sensor and regulator	92	65	66	76	101	135		12.3459	10.4839	13.8186	12.2161	1.67114	19.105	20.9702	19.8361	19.9704	0.939821	1.63476	0.0656613	0
	sll0477	exbB1, exbB	putative biopolymer transport ExbB-like protein	155	136	82	260	284	434		65.8263	69.4193	54.3333	63.193	7.8802	206.843	186.609	201.812	198.421	10.5343	3.13992	3.05868e-11	1
	sll0478	exbD	unknown protein	16	16	14	32	53	58		11.7076	14.0715	15.983	13.9207	2.14172	43.8627	60.0024	46.469	50.1114	8.66446	3.59978	3.60958e-06	1
	sll0479	exbD	unknown protein	16	15	8	31	36	49		11.475	12.9299	8.9517	11.1189	2.01287	41.6478	39.9466	38.4783	40.0242	1.58615	3.59967	7.18179e-06	1
	sll0480		probable aminotransferase	825	637	709	434	613	908		216.328	200.757	290.061	235.715	47.7042	213.18	248.694	260.695	240.856	24.708	1.02181	0.269509	0
	sll0481		unknown protein	166	138	118	128	123	170		115.237	115.143	127.806	119.395	7.28394	166.453	132.11	129.218	142.594	20.7137	1.1943	0.699426	0
	sll0482		unknown protein	316	272	223	175	190	325		88.6559	91.7198	97.6136	92.6631	4.55271	91.9725	82.4747	99.8374	91.4282	8.6941	0.986673	0.0686017	0
	sll0484		ATP-binding protein of ABC transporter	105	104	90	64	115	110		46.2234	55.0275	61.8159	54.3556	7.8179	52.7779	78.3281	53.0218	61.3759	14.6815	1.12916	0.547808	0
	sll0485	rre30	two-component response regulator NarL subfamily	69	61	30	41	42	57		24.9078	26.4661	16.8963	22.7568	5.13473	27.7249	23.4576	22.5295	24.5706	2.7708	1.07971	0.407821	0
	sll0486	kaiB3, kaiB, sll0486	circadian clock protein KaiB homolog	35	29	22	31	36	49		36.7992	36.6473	36.0893	36.5119	0.373847	61.0565	58.5625	56.41	58.6763	2.32533	1.60704	0.221913	0
	sll0487	cpcM	hypothetical protein	229	227	215	184	196	257		61.5373	73.3166	90.1418	74.9986	14.3762	92.6232	81.4903	75.618	83.2438	8.63717	1.10994	0.392941	0
	sll0488		hypothetical protein	148	125	70	78	90	95		78.5669	79.7556	57.9776	72.1001	12.2448	77.566	73.9209	55.2192	68.902	11.989	0.955645	0.0772164	0
	sll0489		ATP-binding protein of ABC transporter	175	118	119	97	105	145		55.2525	44.7785	58.62	52.8836	7.21839	57.37	51.292	50.1269	52.9296	3.88933	1.00087	0.103181	0
	sll0493	KtrA	hypothetical protein	51	42	25	30	35	65		24.1181	23.8724	18.4458	22.1454	3.20632	26.5762	25.6087	33.657	28.6139	4.39409	1.29209	0.930612	0
	sll0494		unknown protein	74	52	44	66	77	98		26.5358	22.4119	24.6172	24.5216	2.06365	44.3347	42.7207	38.4783	41.8446	3.02491	1.70644	0.0500785	0
	sll0495	asnS	asparaginyl-tRNA synthetase	213	196	202	176	206	376		44.8771	49.6335	66.402	53.6375	11.3073	69.4635	67.152	86.7405	74.452	10.7047	1.38806	0.463696	0
	sll0496		hypothetical protein	117	82	95	98	144	244		32.0772	27.0208	40.6368	33.2449	6.88268	50.3311	61.083	73.247	61.5537	11.4652	1.85152	0.0103304	0
	sll0497		hypothetical protein	90	100	87	75	82	116		35.3136	47.1599	53.2602	45.2445	9.12534	55.1264	49.7805	49.8363	51.5811	3.07044	1.14005	0.545794	0
	sll0498		hypothetical protein	123	101	53	68	86	148		88.2137	87.0615	59.305	78.1934	16.368	91.3564	95.4281	116.22	101.002	13.3361	1.29169	0.909971	0
	sll0499		hypothetical protein	173	119	80	123	121	211		19.7419	16.3216	14.2435	16.769	2.77635	26.2934	21.3636	26.3641	24.6737	2.86686	1.47139	0.294417	0
	sll0501		probable glycosyltransferase	96	89	83	88	101	110		32.5903	36.3146	43.9623	37.6224	5.79768	55.9628	53.05	40.8883	49.967	7.99615	1.32812	0.70081	0
	sll0502	argS	arginyl-tRNA-synthetase	165	160	114	148	159	241		30.5447	35.5996	32.9262	33.0235	2.52887	51.3231	45.5403	48.8493	48.5709	2.90144	1.4708	0.217266	0
	sll0503		hypothetical protein	116	101	120	60	86	119		26.4468	27.6764	42.6855	32.2695	9.0414	25.6251	30.3361	29.7064	28.5559	2.5576	0.884917	0.0350347	0
	sll0504	lysA	diaminopimelate decarboxylase	865	733	712	481	575	886		199.309	202.996	255.962	219.422	31.6977	207.613	204.986	223.529	212.043	10.0335	0.966368	0.135498	0
	sll0505		hypothetical protein	172	137	135	87	103	166		61.2721	58.6582	75.0331	64.9878	8.79711	58.0568	56.7699	64.7488	59.8585	4.28371	0.921073	0.0258427	0
	sll0506		undecaprenyl pyrophosphate synthetase	93	67	61	71	55	95		40.2857	34.8832	41.2271	38.7987	3.4234	57.6137	36.8619	45.0589	46.5115	10.4519	1.19879	0.749582	0
	sll0507	rfrO	probable cation transporter	154	149	175	172	212	294		42.983	49.9846	76.2077	56.3918	17.5145	89.9298	91.5501	89.8489	90.4429	0.959682	1.60383	0.0966088	0
	sll0508		unknown protein	42	25	10	29	35	48		26.5987	19.0294	9.8809	18.503	8.37135	34.404	34.2947	33.2845	33.9944	0.617203	1.83723	0.140828	0
	sll0509		similar to 5',5'''-P-1,P-4-tetraphosphate phosphorylase II	56	36	51	42	61	56		20.0149	15.4647	28.4394	21.3063	6.58304	28.1199	33.732	21.915	27.9223	5.91094	1.31052	0.818771	0
	sll0513		hypothetical protein	442	357	306	289	377	502		172.181	167.149	185.981	175.104	9.75021	210.892	227.222	214.119	217.411	8.64859	1.24161	0.957275	0
	sll0514	sll0514	hypothetical protein	473	377	241	428	426	681		92.2946	88.4158	73.3697	84.6934	9.99652	156.444	128.609	145.496	143.516	14.0225	1.69454	0.0539358	0
	sll0517	rbp1, rbpA, rbpA1, sll0517	putative RNA binding protein	399	356	414	495	526	546		423.624	454.288	685.793	521.235	143.333	984.492	864.053	634.731	827.758	177.683	1.58807	0.172283	0
	sll0518		unknown protein	903	806	761	545	665	1049		253.343	271.787	333.112	286.081	41.7612	286.429	288.662	322.244	299.111	20.0647	1.04555	0.3085	0
	sll0519	ndhA	NADH dehydrogenase subunit 1	4403	4363	1389	766	825	3520		1278.34	1522.5	629.196	1143.35	461.7	416.607	370.595	1119	635.402	419.442	0.555738	0.00647336	0
	sll0520	ndhI	NADH dehydrogenase subunit NdhI	1530	1497	474	383	360	1215		854.078	1004.39	412.828	757.098	307.473	400.501	310.925	742.628	484.685	227.831	0.640188	0.0104431	0
	sll0521	ndhG	NADH dehydrogenase subunit 6	1447	1406	597	527	600	1392		787.451	919.631	506.89	737.991	210.769	537.235	505.188	829.437	623.953	178.674	0.845476	0.0668428	0
	sll0522	ndhE, sll0522	NADH dehydrogenase subunit 4L	319	345	173	146	167	411		338.687	440.251	286.575	355.171	78.1529	290.375	274.329	477.792	347.499	113.122	0.978398	0.159739	0
	sll0524		hypothetical protein	325	262	167	199	198	269		78.5622	76.1211	62.9841	72.5558	8.37867	90.1119	74.0529	71.1986	78.4544	10.196	1.0813	0.270218	0
	sll0525		hypothetical protein	19	16	18	54	42	66		15.5879	15.7771	23.0405	18.1352	4.24917	82.9902	53.3126	59.288	65.197	15.6964	3.59506	1.56282e-06	1
	sll0528	sll0528	hypothetical protein	429	339	266	711	920	1186		122.259	116.117	118.274	118.884	3.11589	379.571	405.657	370.082	385.103	18.4214	3.23933	2.87128e-08	1
	sll0529		hypothetical protein	1297	1175	844	436	629	1237		191.883	208.934	194.816	198.544	9.11622	120.832	143.977	200.381	155.063	40.9165	0.781002	0.0146578	0
	sll0532		hypothetical protein	107	97	72	100	87	122		136.324	148.537	143.122	142.661	6.1194	238.665	171.496	170.192	193.451	39.1617	1.35602	0.646969	0
	sll0533	tig	trigger factor	826	736	727	776	911	1173		189.516	202.963	260.247	217.575	37.5611	333.524	323.393	294.682	317.2	20.1482	1.45788	0.386748	0
	sll0534	clpP2, clpP, clpP2s	ATP-dependent Clp protease proteolytic subunit 2	481	468	334	372	461	649		229.471	268.35	248.607	248.809	19.4404	332.448	340.275	339.013	337.245	4.2019	1.35544	0.598583	0
	sll0535	clpX, clpXs	ATP-dependent Clp protease ATPase subunit	382	335	290	315	344	470		92.7548	97.7668	109.864	100.129	8.79574	143.279	129.234	124.957	132.49	9.58518	1.3232	0.702788	0
	sll0536	kchX	probable potassium channel protein	183	112	96	125	143	147		55.5125	40.8349	45.4355	47.261	7.50715	71.0312	67.1154	48.8254	62.324	11.8529	1.31872	0.791485	0
	sll0537	amt3, amt	ammonium/methylammonium permease	77	59	42	69	61	70		15.3851	14.1688	13.0931	14.2157	1.1467	25.826	18.8575	15.3143	19.9993	5.34806	1.40685	0.586014	0
	sll0539		unknown protein	49	48	49	107	88	127		13.3328	15.6978	20.802	16.6109	3.81741	54.5391	37.0471	37.8371	43.1411	9.87885	2.59716	2.38794e-05	1
	sll0540	sll0540, pstS	phosphate-binding protein PstS homolog	124	88	59	145	190	244		43.5992	37.1889	32.3664	37.7182	5.63511	95.5046	103.361	93.9369	97.6009	5.04978	2.58764	3.27589e-07	1
	sll0541	desC, des9	acyl-lipid desaturase (delta 9)	3100	2811	1958	1766	1871	2429		1052.4	1146.97	1037.09	1078.82	59.516	1123.07	982.738	902.888	1002.9	111.467	0.929629	0.0931064	0
	sll0542	acs	acetyl-coenzyme A synthetase	991	878	641	410	567	797		164.098	174.742	165.605	168.148	5.75998	127.178	145.265	144.503	138.982	10.2294	0.826544	0.0159593	0
	sll0543		hypothetical protein	891	755	264	33	18	35		647.589	659.542	299.371	535.501	204.581	44.9298	20.2414	27.8534	31.0082	12.6429	0.0579051	4.43503e-33	1
	sll0544		hypothetical protein	118	101	80	111	98	146		38.2599	39.3601	40.4703	39.3634	1.1052	67.4192	49.1625	51.8327	56.1381	9.86049	1.42615	0.392932	0
	sll0545		hypothetical protein	77	78	71	65	90	107		34.6004	42.1269	49.7776	42.1683	7.58866	54.7146	62.572	52.6458	56.6441	5.23686	1.34329	0.646105	0
	sll0546		probable translation initiation factor	107	86	75	171	235	320		103.46	99.9452	113.145	105.517	6.83605	309.731	351.564	338.789	333.361	21.438	3.15932	6.38089e-12	1
	sll0547		unknown protein	104	68	77	181	168	280		50.9623	40.0496	58.8696	49.9605	9.44991	166.147	127.371	150.232	147.917	19.4914	2.96068	7.91523e-10	1
	sll0549		hypothetical protein	172	167	124	201	217	456		74.5069	86.9477	83.8058	81.7535	6.46935	163.103	145.437	216.283	174.941	36.8766	2.13986	0.000226216	1
	sll0550	flv3, flv	flavoprotein	2532	2302	879	874	1120	2044		477.705	522.005	258.744	419.485	140.957	308.892	326.935	422.246	352.691	60.9086	0.840772	0.067571	0
	sll0552		unknown protein	32	34	24	25	22	51		20.5055	26.1863	23.9948	23.5622	2.86497	30.0096	21.8118	35.7833	29.2016	7.02074	1.23934	1	0
	sll0553		hypothetical protein	156	129	88	108	170	218		55.0293	54.6931	48.4325	52.7183	3.71544	71.3662	92.7823	84.2006	82.783	10.7782	1.57029	0.102637	0
	sll0554	ftrC	ferredoxin-thioredoxin reductase, catalytic chain	136	82	90	74	106	144		123.766	89.6909	127.787	113.748	20.9309	126.151	149.25	143.487	139.629	12.0227	1.22753	0.912264	0
	sll0555	map-3, mapC	methionine aminopeptidase	410	363	335	235	262	359		158.01	168.144	201.433	175.863	22.7171	169.656	156.225	151.49	159.124	9.42326	0.904818	0.0201505	0
	sll0556	nhaS6	Na+/H+ antiporter	375	307	277	279	358	549		64.2573	63.227	74.0552	67.1798	5.97646	89.5559	94.9119	103.004	95.8238	6.77006	1.42638	0.348747	0
	sll0558	ycf53, GUN4	hypothetical protein YCF53	182	142	128	149	127	161		84.2294	78.9867	92.4244	85.2135	6.77269	129.175	90.9374	81.5844	100.565	25.2138	1.18016	0.642042	0
	sll0563	sll0563	unknown protein	118	52	60	67	91	124		60.563	32.0776	48.0465	46.8957	14.2775	64.4168	72.2626	69.6845	68.788	3.99898	1.46683	0.391397	0
	sll0564		hypothetical protein	515	463	382	258	360	668		170.036	183.734	196.781	183.517	13.3735	159.571	183.901	241.49	194.987	42.0701	1.0625	0.313918	0
	sll0565		hypothetical protein	67	58	46	47	39	72		54.1475	56.3384	58.0024	56.1627	1.93345	71.1541	48.7657	63.7125	61.2108	11.402	1.08988	0.416446	0
	sll0567	fur, furA	ferric uptake regulation protein	202	131	134	109	148	187		131.781	102.718	136.392	123.63	18.257	133.207	149.385	133.577	138.723	9.23591	1.12208	0.427553	0
	sll0569	recA, RecASyn	RecA gene product	987	836	684	595	733	1208		301.09	306.52	325.552	311.054	12.8456	340.013	345.964	403.493	363.156	35.0587	1.1675	0.686117	0
	sll0572		hypothetical protein	358	337	202	406	445	390		82.3133	93.1302	72.4641	82.6359	10.3368	174.869	158.305	98.184	143.786	40.3514	1.73999	0.0626436	0
	sll0573	arcC	carbamate kinase	215	165	90	166	217	213		75.3508	69.5036	49.2126	64.689	13.7181	108.982	117.667	81.7369	102.796	18.7472	1.58907	0.15673	0
	sll0574	rfbA, sll0574	probable permease protein of lipopolysaccharide ABC transporter	176	167	149	295	313	460		70.0732	79.9151	92.5571	80.8485	11.271	220.019	192.81	200.533	204.454	14.0218	2.52885	2.41397e-07	1
	sll0575	rfbB, sll0575	probable lipopolysaccharide ABC transporter ATP binding subunit	92	72	76	114	127	208		39.0711	36.7514	50.3577	42.0601	7.27897	90.6926	83.4484	96.7209	90.2873	6.64549	2.14663	0.00012632	1
	sll0576		putative sugar-nucleotide epimerase/dehydratease	439	378	507	374	685	732		151.89	157.191	273.688	194.256	68.841	242.401	366.692	277.309	295.467	64.104	1.52102	0.290158	0
	sll0577		hypothetical protein	416	304	336	239	301	443		265.004	232.759	333.951	277.238	51.6936	285.204	296.669	308.995	296.956	11.8981	1.07112	0.296187	0
	sll0578	purK	phosphoribosylaminoimidazole carboxylase ATPase subunit	255	186	152	202	222	283		70.9902	62.2365	66.0217	66.4161	4.3902	105.344	95.622	86.2649	95.7436	9.54004	1.44157	0.311656	0
	sll0584	ycf36	hypothetical protein YCF36	214	117	104	122	95	180		133.19	87.5222	100.99	107.234	23.4657	142.239	91.4806	122.665	118.795	25.5994	1.10781	0.406127	0
	sll0585		hypothetical protein	202	209	116	169	186	283		68.7911	85.5462	61.6344	71.9906	12.2728	107.812	98.0033	105.525	103.78	5.1319	1.44158	0.337649	0
	sll0586	sll0586	hypothetical protein	64	55	41	44	71	100		16.9459	17.5033	16.9376	17.129	0.324245	21.8241	29.0864	28.9917	26.6341	4.16582	1.55491	0.197059	0
	sll0587	pyk1, pk, pykF, sll0587, pyk	pyruvate kinase	238	234	121	179	186	221		54.3759	64.2568	43.132	53.9216	10.5697	76.6093	65.749	55.2855	65.8813	10.6626	1.2218	0.830882	0
	sll0588		unknown protein	1252	1118	565	856	985	1267		880.423	944.937	619.898	815.086	172.088	1127.61	1071.69	975.558	1058.29	76.9089	1.29838	0.879937	0
	sll0590		unknown protein	99	78	58	44	45	69		18.9756	17.9692	17.3449	18.0965	0.822756	15.7983	13.345	14.481	14.5414	1.22778	0.803548	0.00387581	0
	sll0593	glk, cglk, sll0593	glucokinase	301	199	175	120	197	262		91.5639	72.7586	83.0578	82.4601	9.41689	68.3815	92.7195	87.2667	82.7892	12.7719	1.00399	0.134323	0
	sll0594		transcriptional regulator	82	77	65	56	53	73		43.1077	48.6525	53.3137	48.358	5.10938	55.1478	43.1085	42.0197	46.7587	7.28555	0.966928	0.0954647	0
	sll0595		unknown protein	33	34	32	34	47	39		24.8176	30.7325	37.5474	31.0325	6.37022	47.8987	54.6877	32.1144	44.9003	11.5816	1.44688	0.521831	0
	sll0596		hypothetical protein	134	127	102	98	137	181		59.2307	67.4713	70.3439	65.682	5.76866	81.146	93.6934	87.6011	87.4802	6.27459	1.33187	0.637148	0
	sll0597		hypothetical protein	209	196	175	108	154	268		60.1958	67.85	78.6399	68.8952	9.26634	58.2697	68.6258	84.517	70.4708	13.2205	1.02287	0.172716	0
	sll0601	sll0601	nitrilase homolog	259	266	181	190	210	388		102.741	126.824	112.023	113.863	12.1461	141.188	128.888	168.526	146.2	20.2888	1.28401	0.873276	0
	sll0602		hypothetical protein	1130	1019	676	633	748	1082		176.84	191.668	165.057	177.855	13.3346	185.569	181.113	185.404	184.029	2.52606	1.03471	0.266271	0
	sll0603	menD	menaquinone biosynthesis protein MenD	319	284	241	191	223	399		57.9632	62.0231	68.3224	62.7696	5.2198	65.0121	62.6922	79.3823	69.0289	9.04107	1.09972	0.347784	0
	sll0606		hypothetical protein	70	81	68	46	80	90		15.8923	22.1028	24.087	20.6941	4.27513	19.5635	28.1013	22.3728	23.3459	4.35127	1.12814	0.605843	0
	sll0608	ycf49	hypothetical protein YCF49	25	25	26	26	30	29		25.7845	30.9908	41.8386	32.8713	8.19057	50.2332	47.8726	32.7496	43.6185	9.48644	1.32695	0.870387	0
	sll0609		hypothetical protein	11	16	9	11	9	13		11.1331	19.4634	14.2119	14.9361	4.21208	20.8553	14.0933	14.4064	16.4517	3.81684	1.10147	0.701351	0
	sll0611	sll0611	hypothetical protein	85	64	54	48	54	58		61.779	55.9082	61.2351	59.6407	3.24391	65.3525	60.7242	46.1571	57.4113	10.0173	0.962619	0.106351	0
	sll0613	ruvB	Holliday junction DNA helicase RuvB	73	47	52	58	52	82		21.8385	16.8994	24.271	21.0029	3.75616	32.5032	24.0685	26.8598	27.8105	4.29697	1.32412	0.791342	0
	sll0614		unknown protein	36	43	12	25	30	36		29.3129	42.0822	15.2448	28.88	13.4239	38.1325	37.7941	32.0958	36.0075	3.39185	1.2468	0.964409	0
	sll0615		hypothetical protein	165	137	144	102	107	141		86.322	86.1453	117.54	96.669	18.0748	99.9625	86.61	80.7692	89.1139	9.83856	0.921845	0.0304885	0
	sll0616	secA	preprotein translocase SecA subunit	1418	1183	995	804	1127	1459		164.59	165.038	180.191	169.94	8.88099	174.816	202.394	185.426	187.545	13.9104	1.1036	0.486558	0
	sll0617	vipp1, im30	plasma membrane protein essential for thylakoid formation	1589	1241	1225	1095	1427	1936		642.092	602.724	772.314	672.377	88.7585	828.87	892.162	856.579	859.204	31.7277	1.27786	0.905702	0
	sll0621	dsbD, cycZ	putative c-type cytochrome biogenesis protein CcdA	204	179	135	133	111	195		88.7235	93.5697	91.6067	91.3	2.4376	108.358	74.6927	92.8608	91.9704	16.8501	1.00734	0.0885508	0
	sll0622	nadA	quinolinate synthetase	122	78	115	44	70	72		41.4169	31.8262	60.9116	44.7182	14.821	27.9814	36.7673	26.7633	30.504	5.4583	0.682138	0.00126788	1
	sll0623		unknown protein	281	280	186	177	239	396		132.308	158.457	136.64	142.468	14.015	156.118	174.11	204.157	178.128	24.2704	1.2503	1	0
	sll0624		unknown protein	5	11	9	9	8	5		5.10825	13.5073	14.3459	10.9872	5.10853	17.2244	12.6456	5.59321	11.8211	5.85926	1.0759	0.734325	0
	sll0625		unknown protein	217	188	130	187	169	295		103.982	108.276	97.1913	103.15	5.58888	167.857	125.295	154.778	149.31	21.8018	1.44751	0.318736	0
	sll0626	lim17	putative neutral invertase	151	163	130	267	296	461		33.3725	43.2985	44.827	40.4994	6.21916	110.541	101.216	111.558	107.772	5.69998	2.66107	3.45111e-08	1
	sll0629	psaK, psaK2	alternative photosystem I reaction center subunit X	580	421	447	282	336	419		486.907	424.79	585.478	499.058	81.0303	443.472	436.42	385.142	421.678	31.8367	0.844948	0.0101479	0
	sll0630		unknown protein	547	385	361	280	339	357		405.735	343.233	417.779	388.916	40.018	389.056	389.046	289.943	356.015	57.2203	0.915404	0.0381797	0
	sll0631	nadB	L-aspartate oxidase	309	255	248	263	273	428		60.4028	59.9117	75.637	65.3172	8.94063	96.3059	82.5672	91.6075	90.1602	6.98278	1.38034	0.482306	0
	sll0634	btpA	photosystem I biogenesis protein BtpA	279	258	265	199	238	364		104.911	116.603	155.47	125.661	26.4688	140.174	138.465	149.867	142.835	6.14933	1.13667	0.523684	0
[truncated: 2,861 more rows]
